# Supplementary material for: Transitioning to Low-Carbon Residential Heating: The Impacts of Material-Related Emissions
Source: Environ Sci Technol. 2022 May 12;56(12):8561–70. doi: 10.1021/acs.est.1c06362 (PMC9228087; doi:10.1021/acs.est.1c06362)
Supplement: Supplementary file 2 — es1c06362_si_002.zip [file es1c06362_si_002.zip]

Archive with 4 entries (4 files):
- DSM base scenario 1.2.xlsx
- DSM base scenario 2.2.xlsx
- DSM base scenario 3.2.xlsx
- Materials_per_technology_v3.xlsx
