# Supplementary material for: Transitioning to Low-Carbon Residential Heating: The Impacts of Material-Related Emissions
Source: Environ Sci Technol. 2022 May 12;56(12):8561–70. doi: 10.1021/acs.est.1c06362 (PMC9228087; doi:10.1021/acs.est.1c06362)
Supplement: Supplementary file 2 — es1c06362_si_002.zip [file es1c06362_si_002.zip › DSM base scenario 1.2.xlsx]

## Sheet: Data
Year	PJ	Dwellings	Population	%_ngas	%_HT	%_LT	%_HP	%_HHP	%_oth	Sc
1990	432.079	5.57971e+06	14892	0.96	0.01	0.01	0.001	0.019		1
1991	436.443	5.62393e+06	15010	0.96	0.01	0.01	0.001	0.019		1
1992	440.852	5.66851e+06	15129	0.96	0.01	0.01	0.001	0.019		1
1993	445.305	5.70973e+06	15239	0.96	0.01	0.01	0.001	0.019		1
1994	449.803	5.74794e+06	15341	0.96	0.01	0.01	0.001	0.019		1
1995	454.346	5.77904e+06	15424	0.96	0.01	0.01	0.001	0.019		1
1996	458.936	5.8049e+06	15493	0.96	0.01	0.01	0.001	0.019		1
1997	463.571	5.83262e+06	15567	0.96	0.01	0.01	0.001	0.019		1
1998	468.254	5.86522e+06	15654	0.96	0.01	0.01	0.001	0.019		1
1999	472.984	5.90493e+06	15760	0.96	0.01	0.01	0.001	0.019		1
2000	477.761	5.94353e+06	15863	0.96	0.01	0.01	0.001	0.019		1
2001	482.587	5.98999e+06	15987	0.955	0.0122897	0.0119651	0.0015	0.0192452		1
2002	487.462	6.0342e+06	16105	0.95	0.0145795	0.0139301	0.0018	0.0196904		1
2003	492.386	6.0668e+06	16192	0.945	0.0168692	0.0158952	0.002	0.0202356		1
2004	497.359	6.09152e+06	16258	0.94	0.0191589	0.0178602	0.0025	0.0204808		1
2005	502.383	6.10913e+06	16305	0.935	0.0214487	0.0198253	0.003	0.020726		1
2006	507.458	6.12e+06	16334	0.93	0.0237384	0.0217904	0.0033	0.0211712		1
2007	512.584	6.12862e+06	16357	0.925	0.0260281	0.0237554	0.0036	0.0216165		1
2008	517.761	6.1466e+06	16405	0.92	0.0283179	0.0257205	0.004	0.0219617		1
2009	522.991	6.17658e+06	16485	0.915	0.0306076	0.0276855	0.0045	0.0222069		1
2010	528.274	6.20992e+06	16574	0.91	0.0328973	0.0296506	0.005	0.0224521		1
2011	533.61	6.24027e+06	16655	0.905	0.0351871	0.0316156	0.0055	0.0226973		1
2012	539	6.26837e+06	16730	0.898145	0.0374768	0.0335807	0.00649351	0.0243043		1
2013	561	6.28673e+06	16779	0.900178	0.0370766	0.0329768	0.00730838	0.0224599		1
2014	437	6.30547e+06	16829	0.875515	0.039	0.038	0.0107551	0.0265446		0.989815
2015	467	6.33207e+06	16900	0.879015	0.0408994	0.04	0.0115632	0.027409		0.998887
2016	483	6.36167e+06	16979	0.875362	0.042029	0.041	0.0128364	0.0275		0.998728
2017	474	6.39988e+06	17081	0.8673	0.0436709	0.043038	0.0149789	0.028		0.996987
2018	482	6.43735e+06	17181	0.84865	0.0438627	0.053855	0.0251311	0.0285015		1
2019	490	6475195	17282	0.83	0.0440545	0.064672	0.0352832	0.0259903		1
2020	485.1	6.52465e+06	17414	0.808	0.0442463	0.0754891	0.0454354	0.0268293		1
2021	480.249	6.57066e+06	17536.8	0.786	0.0444381	0.0863061	0.0555875	0.0276683		1
2022	475.447	6.61667e+06	17659.6	0.764	0.0446298	0.0971231	0.0657397	0.0285074		1
2023	470.692	6.66268e+06	17782.4	0.740323	0.0448216	0.10794	0.0758918	0.0310238		1
2024	465.985	6.70869e+06	17905.2	0.712903	0.0450134	0.118757	0.086044	0.0372822		1
2025	461.325	6.75471e+06	18028	0.685484	0.0452052	0.129574	0.0961961	0.0435406		1
2026	456.712	6.78708e+06	18114.4	0.658065	0.045397	0.140391	0.106348	0.0497989		1
2027	452.145	6.81945e+06	18200.8	0.630645	0.0455888	0.151208	0.1165	0.0560573		1
2028	447.623	6.85182e+06	18287.2	0.603226	0.0457806	0.162025	0.126653	0.0623157		1
2029	443.147	6.88419e+06	18373.6	0.575806	0.0459724	0.172842	0.136805	0.0685741		1
2030	438.716	6.91657e+06	18460	0.548387	0.0461642	0.183659	0.146957	0.0748324		1
2031	434.329	6.94182e+06	18527.4	0.520968	0.046356	0.194476	0.157109	0.0810908		1
2032	429.985	6.96707e+06	18594.8	0.493548	0.0465478	0.205293	0.167261	0.0873492		1
2033	425.685	6.99233e+06	18662.2	0.466129	0.0467395	0.21611	0.177413	0.0936076		1
2034	421.429	7.01758e+06	18729.6	0.43871	0.0469313	0.226928	0.187566	0.099866		1
2035	417.214	7.04283e+06	18797	0.41129	0.0471231	0.237745	0.197718	0.106124		1
2036	413.042	7.06074e+06	18844.8	0.383871	0.0473149	0.248562	0.20787	0.112383		1
2037	408.912	7.07865e+06	18892.6	0.356452	0.0475067	0.259379	0.218022	0.118641		1
2038	404.823	7.09656e+06	18940.4	0.329032	0.0476985	0.270196	0.228174	0.124899		1
2039	400.774	7.11447e+06	18988.2	0.301613	0.0478903	0.281013	0.238326	0.131158		1
2040	396.767	7.13238e+06	19036	0.274194	0.0480821	0.29183	0.248478	0.137416		1
2041	392.799	7.14415e+06	19067.4	0.246774	0.0482739	0.302647	0.258631	0.143675		1
2042	388.871	7.15591e+06	19098.8	0.219355	0.0484657	0.313464	0.268783	0.149933		1
2043	384.982	7.16768e+06	19130.2	0.191935	0.0486575	0.324281	0.278935	0.156191		1
2044	381.132	7.17944e+06	19161.6	0.164516	0.0488493	0.335098	0.289087	0.16245		1
2045	377.321	7.19121e+06	19193	0.137097	0.049041	0.345915	0.299239	0.168708		1
2046	373.548	7.1996e+06	19215.4	0.109677	0.0492328	0.356732	0.309391	0.174966		1
2047	369.812	7.20799e+06	19237.8	0.0822581	0.0494246	0.367549	0.319544	0.181225		1
2048	366.114	7.21638e+06	19260.2	0.0548387	0.0496164	0.378366	0.329696	0.187483		1
2049	362.453	7.22478e+06	19282.6	0.0274194	0.0498082	0.389183	0.339848	0.193742		1
2050	358.829	7.23317e+06	19305	-6.66134e-16	0.05	0.4	0.35	0.2		1

## Sheet: M_connection
		Length (km)	Total capacity (kW)	Amount (n)	Source	Lifetime (years)	Source	kg	ABS (plastic)	Aluminium	Brass	Bronze	Cast iron	Cement	Ceramic brick	Concrete	Copper	Galvanized steel	Glass fiber	HDPE (plastic)	Limestone	Nickel	PE (plastic)	Polyurethane (foam)	PVC (plastic)	Rubber adhesive	Sand	Silicon	Silver	Stainless steel	Steel	Synthetic rubber		Manganese	Chromium	Molybdenum	Tungsten	Niobium	Vanadium	Titanium	Cobalt	Tantalum	Neodymium		Expanded polystyrene	Extruded polystyrene	Mineral wool	Polyurethane foam	Wood fibreboard
Technology	Unit								Plastics	Metals	Metals	Metals	Metals	Construction materials	Construction materials	Construction materials	Metals	Metals	Plastics and other	Plastics	Construction materials	Metals	Plastics	Plastics	Plastics	Plastics	Construction materials	Metals	Metals	Metals	Metals	Plastics		Metals	Metals	Metals	Metals	Metals	Metals	Metals	Metals	Metals
HT_B	Kg in case study			240	(Oliver-Solà, Gabarrell, and Rieradevall 2009)	25	(Oliver-Solà, Gabarrell, and Rieradevall 2009)		48	168	72	160.8	0	0	0	0	5184	5448	0	0	0	0	0	648	1060.8	0	0	0	0	648	0	1.632	0	0	0	0	0	0	0	0	0	0
	kg/connection								0.2	0.7	0.3	0.67	0	0	0	0	21.6	22.7	0	0	0	0	0	2.7	4.42	0	0	0	0	2.7	0	0.0068	0	0	0	0	0	0	0	0	0	0			0	76	639	0	259
HT_inf	Kg in case study			240	(Oliver-Solà, Gabarrell, and Rieradevall 2009)	50	(Oliver-Solà, Gabarrell, and Rieradevall 2009)		0	0	0	22.11	3538.5	4564.35	29535	5760	0	0	0	4264.36	2244	0	0	3413.84	0	0	70420	0	0	90.6	16579.7	0.2244	0	0	0	0	0	0	0	0	0	0
	kg/connection								0	0	0	0.092125	14.7438	19.0181	123.062	24	0	0	0	17.7682	9.35	0	0	14.2243	0	0	293.417	0	0	0.3775	69.082	0.000935	0	0	0	0	0	0	0	0	0	0
HT_EP	Kg in case study		1	1	https://www.ieabioenergy.com/wp-content/uploads/2013/10/18_AR1999Task20colour.pdf	20	Elshkaki & Graedel, 2013		0	0.255	0	0	0	0	0	199.9	0.05	0	0	0	0	0.06729	0	0	0	0	0	0	0	0	33.55	0	0	0.00713	0.1375	0.015	0.01875	0.00178	0.0025	0.00142	0.01396	0.00051
	Kg/connection								0	1.275	0	0	0	0	0	999.5	0.25	0	0	0	0	0.33645	0	0	0	0	0	0	0	0	167.75	0	0	0.03565	0.6875	0.075	0.09375	0.0089	0.0125	0.0071	0.0698	0.00255
	Kg/connection								0.2	1.975	0.3	0.762125	14.7438	19.0181	123.062	1023.5	21.85	22.7	0	17.7682	9.35	0.33645	0	16.9243	4.42	0	293.417	0	0	3.0775	236.832	0.007735	0	0.03565	0.6875	0.075	0.09375	0.0089	0.0125	0.0071	0.0698	0.00255			0	76	639	0	259
LT_B	Kg in case study			240	(Oliver-Solà, Gabarrell, and Rieradevall 2009)	25	(Oliver-Solà, Gabarrell, and Rieradevall 2009)		48	168	72	160.8	0	0	0	0	5184	5448	0	0	0	0	0	648	1060.8	0	0	0	0	648	0	1.632	0	0	0	0	0	0	0	0	0	0
	kg/connection								0.2	83.86	0.3	0.67	0	594	0	0	21.6	22.7	43.56	66.66	0	0	0	2.7	4.42	0	3069	0	0	2.7	0	0.0068	0	0	0	0	0	0	0	0	0	0			0	76	639	0	259
LT_inf	Kg in case study			240	(Oliver-Solà, Gabarrell, and Rieradevall 2009)	50	(Oliver-Solà, Gabarrell, and Rieradevall 2009)		0	0	0	22.11	3538.5	4564.35	29535	5760	0	0	0	4264.36	2244	0	0	3413.84	0	0	70420	0	0	90.6	16579.7	0.2244	0	0	0	0	0	0	0	0	0	0
	kg/connection								0	0	0	0.092125	14.7438	19.0181	123.062	24	0	0	0	17.7682	9.35	0	0	14.2243	0	0	293.417	0	0	0.3775	69.082	0.000935	0	0	0	0	0	0	0	0	0	0
LT_EP	Kg in case study			7680	https://www.ieabioenergy.com/wp-content/uploads/2013/10/18_AR1999Task20colour.pdf	30	(Oliver-Solà, Gabarrell, and Rieradevall 2009)		0	3200	0	0	0	2954000	0	170000	3200	0	450	0	0	0	1700	0	0	0	0	0	0	0	4727600	0	0	0	0	0	0	0	0	0	0	0
	Kg/connection								0	0.416667	0	0	0	384.635	0	22.1354	0.416667	0	0.0585938	0	0	0	0.221354	0	0	0	0	0	0	0	615.573	0	0	0	0	0	0	0	0	0	0	0
	Kg/connection								0.2	84.2767	0.3	0.762125	14.7438	997.654	123.062	46.1354	22.0167	22.7	43.6186	84.4282	9.35	0	0.221354	16.9243	4.42	0	3362.42	0	0	3.0775	684.655	0.007735	0	0	0	0	0	0	0	0	0	0			0	76	639	0	259
HP_B	Kg in case study			1	Greening & Azapagic (2012)	25	Jorge et al., 2011		0	83.16	0	0	0	594	0	0	36.7	16	43.56	67.16	0	0	0	0	0	0	3069	0	0	0	152	0	0	0	0	0	0	0	0	0	0	0
	kg/connection								0	83.16	0	0	0	594	0	0	36.7	16	43.56	67.16	0	0	0	0	0	0	3069	0	0	0	152	0	0	0	0	0	0	0	0	0	0	0			71	76	639	458	259
HP_inf	Kg in case study			1	Personal communications, Stedin	40	Jorge et al., 2011		0	9.5612	0	0	0	0	0	1541.65	2.2528	0	0	0	2217.6	0	0	0	0.27984	0	0	0	0	0	16.078	0	0	0	0	0	0	0	0	0	0	0
	kg/connection								0	9.5612	0	0	0	0	0	1541.65	2.2528	0	0	0	2217.6	0	0	0	0.27984	0	0	0	0	0	16.078	0	0	0	0	0	0	0	0	0	0	0
HP_EP	Kg in case study					25
	Kg/connection								0	1.74045	0.0625651	0	6.25133	0	0.841549	53.1627	8.98207	0	4.4418	0	186.622	0.0056794	1.72725	0	0.532711	0	0	31.0726	0	11.0538	112.89	0.0151956	0	0	0	0	0	0	0	0	0.000492632	0	0.000667789
	Kg/connection								0	94.4616	0.0625651	0	6.25133	594	0.841549	1594.81	47.9349	16	48.0018	67.16	2404.22	0.0056794	1.72725	0	0.812551	0	3069	31.0726	0	11.0538	280.968	0.0151956	0	0	0	0	0	0	0	0	0.000492632	0	0.000667789		71	76	639	458	259
HHP_B	Kg in case study			1	(Oliver-Solà, Gabarrell, and Rieradevall 2009)	25	(Oliver-Solà, Gabarrell, and Rieradevall 2009)		0	83.16	0.15	0.67	0	594	0	0	45.1	16	47.56	67.16	0	0	0	0	6.4	0	3069	0	0	0	179.3	0.0068	0	0	0	0	0	0	0	0	0	0
	kg/connection								0	83.16	0.15	0.67	0	594	0	0	45.1	16	47.56	67.16	0	0	0	0	6.4	0	3069	0	0	0	179.3	0.0068	0	0	0	0	0	0	0	0	0	0			71	76	639	458	259
HHP_inf	Kg in case study			1	Personal communications, Stedin	40	Jorge et al., 2011		0	3.528	0	0	0	0	0	1541.65	0.844	0	0	0	2217.6	0	0	0	0	0	0	0	0	0	13.6866	0	0	0	0	0	0	0	0	0	0	0
	kg/connection								0	3.528	0	0	0	0	0	1541.65	0.844	0	0	0	2217.6	0	0	0	0	0	0	0	0	0	13.6866	0	0	0	0	0	0	0	0	0	0	0
HHP_EP	Kg in case study					25
	Kg/connection								0	1.74045	0.0625651	0	6.25133	0	0.841549	53.1627	8.98207	0	4.4418	0	186.622	0.0056794	1.72725	0	0.532711	0	0	31.0726	0	11.0538	112.89	0.0151956	0	0	0	0	0	0	0	0	0.000492632	0	0.000667789
	Kg/connection								0	88.4284	0.212565	0.67	6.25133	594	0.841549	1594.81	54.9261	16	52.0018	67.16	2404.22	0.0056794	1.72725	0	6.93271	0	3069	31.0726	0	11.0538	305.877	0.0219956	0	0	0	0	0	0	0	0	0.000492632	0	0.000667789		71	76	639	458	259
[truncated: 1 more columns]

## Sheet: Material stock 2050
		ABS (plastic)	Aluminium	Brass	Bronze	Cast iron	Cement	Ceramic brick	Concrete	Copper	Galvanized steel	Glass fiber	HDPE (plastic)	Limestone	Nickel	PE (plastic)	Polyurethane (foam)	PVC (plastic)		Sand	Silicon	Silver	Stainless steel	Steel	Synthetic rubber	Manganese	Chromium	Molybdenum	Tungsten	Niobium	Vanadium	Titanium	Cobalt	Tantalum	Neodymium		Expanded polystyrene	Extruded polystyrene	Mineral wool	Polyurethane foam	Wood fibreboard
HT	Building	72.3317	253.161	108.498	242.311	0	0	0	0	7811.82	8209.65	0	0	0	0	0	976.478	1598.53		0	0	0	976.478	0	2.45928	0	0	0	0	0	0	0	0	0	0
	Infrastructure	0	0	0	33.3178	5332.2	6878.07	44506.6	8679.8	0	0	0	6426.01	3381.51	0	0	5144.35	0		106117	0	0	136.526	24984.1	0.338151	0	0	0	0	0	0	0	0	0	0
	Energy production	0	461.115	0	0	0	0	0	361478	90.4146	0	0	0	0	121.68	0	0	0		0	0	0	0	60668.2	0	12.8931	248.64	27.1244	33.9055	3.21876	4.52073	2.56778	25.2438	0.922229	0
		72.3317	714.276	108.498	275.629	5332.2	6878.07	44506.6	370157	7902.24	8209.65	0	6426.01	3381.51	121.68	0	6120.83	1598.53		106117	0	0	1113	85652.3	2.79743	12.8931	248.64	27.1244	33.9055	3.21876	4.52073	2.56778	25.2438	0.922229	0	655049	0	27486	231100	0	93669.5	352255
LT	Building	578.654	242629	867.98	1938.49	0	1.7186e+06	0	0	62494.6	65677.2	126031	192865	0	0	0	7811.82	12788.2		8.87944e+06	0	0	7811.82	0	19.6742
	Infrastructure	0	0	0	266.542	42657.6	55024.5	356053	69438.4	0	0	0	51408.1	27052.1	0	0	41154.8	0		848933	0	0	1092.21	199873	2.70521
	Energy production	0	1205.53	0	0	0	1.11285e+06	0	64043.7	1205.53	0	169.527	0	0	0	640.437	0	0		0	0	0	0	1.78102e+06	0
		578.654	243835	867.98	2205.03	42657.6	2.88648e+06	356053	133482	63700.1	65677.2	126200	244273	27052.1	0	640.437	48966.6	12788.2		9.72837e+06	0	0	8904.03	1.98089e+06	22.3794											1.59736e+07	0	219888	1.8488e+06	0	749356	2.81804e+06
HP	Building	0	210529	0	0	0	1.50378e+06	0	0	92910.1	40505.8	110277	170023	0	0	0	0	0		7.76951e+06	0	0	0	384805	0										0
	Infrastructure	0	24205.2	0	0	0	0	0	3.90286e+06	5703.21	0	0	0	5.6141e+06	0	0	0	708.446		0	0	0	0	40703.3	0										0
	Energy production	0	4406.14	158.39	0	15825.9	0	2130.47	134587	22739.1	0	11244.9	0	472455	14.378	4372.73	0	1348.62		0	78663.7	0	27983.9	285794	38.4692										1.69058
		0	239140	158.39	0	15825.9	1.50378e+06	2130.47	4.03744e+06	121352	40505.8	121522	170023	6.08655e+06	14.378	4372.73	0	2057.06		7.76951e+06	78663.7	0	27983.9	711302	38.4692										1.69058	2.09324e+07	179744	192402	1.6177e+06	1.15948e+06	655687	3.80501e+06
HHP	Building	0	120302	216.995	969.245	0	859301	0	0	65243.2	23146.1	68801.9	97155.9	0	0	0	0	9258.46		4.43972e+06	0	0	0	259381	9.83711										0
	Infrastructure	0	5103.72	0	0	0	0	0	2.2302e+06	1220.96	0	0	0	3.20806e+06	0	0	0	0		0	0	0	0	19799.5	0										0
	Energy production	0	2517.79	90.5088	0	9043.39	0	1217.41	76907	12993.8	0	6425.66	0	269974	8.21601	2498.7	0	770.638		0	44950.7	0	15990.8	163311	21.9824										0.966047
		0	127924	307.504	969.245	9043.39	859301	1217.41	2.30711e+06	79457.9	23146.1	75227.6	97155.9	3.47803e+06	8.21601	2498.7	0	10029.1		4.43972e+06	44950.7	0	15990.8	442492	31.8195										0.966047	1.20146e+07	102711	109944	924399	662558	374678	2.17429e+06
																																										9.1496e+06
	CO2 eq kg/kg	4.49	14.6	0.0675	0.0689	1.88	0.558	0.187	0.0977273	3.79	5.03	2.62	0.859	0.00235	11.2	0.859	0.859	2.51		0.0263	53.3	520	5.03	5.03	2.84	5.6	29	1.3	26	0.03	2.6	47	38	42	53.8		4.4	4.1	2.6	4.9	1.64
	Cradle to market	acrylonitrile-butadiene-styrene copolymer_acrylonitrile-butadiene-styrene copolymer production[RoW]	aluminium, primary, ingot_aluminium, ingot, primary, import from Middle East (Gulf cooperation Council)[IAI Area, EU27 & EFTA]	casting, brass_market for casting, brass[GLO]	casting, bronze_casting, bronze[RoW]	cast iron_cast iron production[RoW]	cement, unspecified_cement, blast furnace slag, 66-80%, non-US to generic market for cement, unspecified[RoW]	shale brick_shale brick production[RoW]	concrete, 25MPa_concrete production 25MPa, RNA only[RoW]	copper_copper production, primary[AU]	steel, chromium steel 18/8, hot rolled_steel production, chromium steel 18/8, hot rolled[RoW]	glass fibre_glass fibre production[RoW]	polyethylene, high density, granulate_polyethylene, high density, granulate, recycled to generic market for high density PE granulate[RoW]	limestone, crushed, for mill_market for limestone, crushed, for mill[CH]	nickel, 99.5%_market for nickel, 99.5%[GLO]	polyethylene, high density, granulate_polyethylene, high density, granulate, recycled to generic market for high density PE granulate[RoW]	polyethylene, high density, granulate_polyethylene, high density, granulate, recycled to generic market for high density PE granulate[RoW]	polyvinylchloride, emulsion polymerised_polyvinylchloride production, emulsion polymerisation[RER]		silica sand_silica sand production[DE]	silicon, solar grade_market for silicon, solar grade[GLO]	gold-silver, ingot_market for gold-silver, ingot[GLO]	steel, chromium steel 18/8, hot rolled_steel production, chromium steel 18/8, hot rolled[RoW]	steel, chromium steel 18/8, hot rolled_steel production, chromium steel 18/8, hot rolled[RoW]	synthetic rubber_synthetic rubber production[RoW]												Polystyrene foam slab production	Polystyrene production, extruded	Glass wool mat production	Polyurethane production, hard	Fibreboard, hard
		ABS (plastic)	Aluminium	Brass	Bronze	Cast iron	Cement	Ceramic brick	Concrete	Copper	Galvanized steel	Glass fiber	HDPE (plastic)	Limestone	Nickel	PE (plastic)	Polyurethane (foam)	PVC (plastic)		Sand	Silicon	Silver	Stainless steel	Steel	Synthetic rubber	Manganese	Chromium	Molybdenum	Tungsten	Niobium	Vanadium	Titanium	Cobalt	Tantalum	Neodymium
HT	Building	324.769	3696.15	7.32358	16.6952	0	0	0	0	29606.8	41294.5	0	0	0	0	0	838.795	4012.31	0	0	0	0	4911.68	0	6.98435	0	0	0	0	0	0	0	0	0	0		0	112693	600859	0	153618	84716.1		867170		Other materials	Insulation
	Infrastructure	0	0	0	2.2956	10024.5	3837.96	8322.73	848.254	0	0	0	5519.94	7.94654	0	0	4419	0	0	2790.87	0	0	686.726	125670	0.960348	0	0	0	0	0	0	0	0	0	0							162131	605102			605102	867170
	Energy production	0	6732.27	0	0	0	0	0	35326.2	342.671	0	0	0	0	1362.82	0	0	0	0	0	0	0	0	305161	0	72.2015	7210.57	35.2617	881.543	0.0965628	11.7539	120.685	959.263	38.7336	0							358255				1.67849e+07	6.93736e+06
																																														1.40227e+07	1.25425e+07
LT	Building	2598.15	3.54239e+06	58.5887	133.562	0	958979	0	0	236854	330356	330201	165671	0	0	0	6710.36	32098.5	0	233529	0	0	39293.5	0	55.8748										0		0	901542	4.80688e+06	0	1.22894e+06	5.87893e+06		6.93736e+06		8.14261e+06	7.16715e+06
	Infrastructure	0	0	0	18.3648	80196.3	30703.7	66581.9	6786.03	0	0	0	44159.5	63.5723	0	0	35352	0	0	22326.9	0	0	5493.81	1.00536e+06	7.68278										0							1.29705e+06	1.67849e+07
	Energy production	0	17600.7	0	0	0	620972	0	6258.82	4568.95	0	444.162	0	0	0	550.135	0	0	0	0	0	0	0	8.95852e+06	0										0							9.60891e+06
HP	Building	0	3.07372e+06	0	0	0	839107	0	0	352129	203744	288925	146050	0	0	0	0	0	0	204338	0	0	0	1.93557e+06	0										0		790875	788849	4.20602e+06	5.68144e+06	1.07533e+06	7.04358e+06		1.25425e+07
	Infrastructure	0	353396	0	0	0	0	0	381415	21615.2	0	0	0	13193.1	0	0	0	1778.2	0	0	0	0	0	204738	0										0							976136	1.40227e+07
	Energy production	0	64329.6	10.6914	0	29752.8	0	398.399	13152.9	86181.2	0	29461.7	0	1110.27	161.034	3756.17	0	3385.03	0	0	4.19277e+06	0	140759	1.43755e+06	109.253										90.9533							6.00298e+06
HHP	Building	0	1.75641e+06	14.6472	66.781	0	479490	0	0	247272	116425	180261	83456.9	0	0	0	0	23238.7	0	116765	0	0	0	1.30469e+06	27.9374										0		451928	450771	2.40344e+06	3.24654e+06	614472	4.30812e+06		7.16715e+06
	Infrastructure	0	74514.4	0	0	0	0	0	217952	4627.43	0	0	0	7538.93	0	0	0	0	0	0	0	0	0	99591.5	0										0							404224	8.14261e+06
	Energy production	0	36759.8	6.10934	0	17001.6	0	227.656	7515.91	49246.4	0	16835.2	0	634.439	92.0193	2146.38	0	1934.3	0	0	2.39587e+06	0	80433.7	821455	62.43										51.9733							3.43027e+06

## Sheet: Stock
Year	ABS	Aluminium	Brass	Bronze	Cast iron	Cement	Ceramic brick	Concrete	Copper	Galvanized steel	Glass fiber	HDPE	Limestone	Nickel	PE	Polyurethane (foam)	PVC		Sand	Silicon		Stainless steel	Steel	Synthetic rubber															Metals	Year	Steel	Aluminium	Copper	Galvanized steel	Cast iron	Stainless steel	Silicon	Bronze	Brass
1990	22.3189	23156.5	56.3624	156.079	2342.93	123014	13827	237655	8538.06	4318.7	8214.58	13196.9	269341	19.4067	205.102	1888.66	1232.75		546468	3467.52		1576.97	85411.5	3.27982	1.34411e+06															1990	85411.5	23156.5	8538.06	4318.7	2342.93	1576.97	3467.52	156.079	56.3624
1991	22.4957	23340	56.809	157.315	2361.5	123989	13936.5	239538	8605.71	4352.92	8279.67	13301.5	271475	19.5605	206.727	1903.62	1242.52		550798	3495		1589.47	86088.2	3.30581	1.35476e+06															1991	86088.2	23340	8605.71	4352.92	2361.5	1589.47	3495	157.315	56.809
1992	22.674	23525	57.2594	158.562	2380.22	124972	14047	241437	8673.94	4387.43	8345.31	13407	273627	19.7156	208.366	1918.72	1252.37		555165	3522.71		1602.07	86770.7	3.33201	1.3655e+06															1992	86770.7	23525	8673.94	4387.43	2380.22	1602.07	3522.71	158.562	57.2594
1993	22.8389	23696.1	57.6757	159.715	2397.52	125881	14149.2	243192	8737.01	4419.33	8405.99	13504.4	275617	19.8589	209.881	1932.67	1261.47		559201	3548.32		1613.72	87401.6	3.35624	1.37543e+06															1993	87401.6	23696.1	8737.01	4419.33	2397.52	1613.72	3548.32	159.715	57.6757
1994	22.9918	23854.7	58.0617	160.784	2413.57	126723	14243.9	244820	8795.49	4448.91	8462.25	13594.8	277462	19.9919	211.286	1945.6	1269.92		562944	3572.07		1624.52	87986.7	3.37871	1.38464e+06						Stock over time									1994	87986.7	23854.7	8795.49	4448.91	2413.57	1624.52	3572.07	160.784	58.0617
1995	23.1162	23983.8	58.3759	161.654	2426.63	127409	14320.9	246144	8843.07	4472.98	8508.03	13668.4	278963	20.1	212.429	1956.13	1276.79		565990	3591.4		1633.31	88462.7	3.39699	1.39213e+06															1995	88462.7	23983.8	8843.07	4472.98	2426.63	1633.31	3591.4	161.654	58.3759
1996	23.2196	24091.1	58.637	162.377	2437.49	127979	14385	247246	8882.63	4492.99	8546.09	13729.5	280211	20.1899	213.38	1964.88	1282.5		568522	3607.46		1640.61	88858.4	3.41218	1.39836e+06															1996	88858.4	24091.1	8882.63	4492.99	2437.49	1640.61	3607.46	162.377	58.637
1997	23.3305	24206.1	58.9171	163.153	2449.13	128590	14453.7	248427	8925.06	4514.45	8586.91	13795.1	281549	20.2864	214.399	1974.26	1288.62		571237	3624.69		1648.45	89282.9	3.42848	1.40504e+06															1997	89282.9	24206.1	8925.06	4514.45	2449.13	1648.45	3624.69	163.153	58.9171
1998	23.4609	24341.4	59.2463	164.065	2462.81	129309	14534.5	249815	8974.94	4539.68	8634.9	13872.2	283123	20.3997	215.597	1985.3	1295.83		574430	3644.95		1657.66	89781.8	3.44764	1.41289e+06															1998	89781.8	24341.4	8974.94	4539.68	2462.81	1657.66	3644.95	164.065	59.2463
1999	23.6197	24506.2	59.6475	165.176	2479.49	130184	14632.9	251507	9035.71	4570.42	8693.37	13966.1	285040	20.5379	217.057	1998.74	1304.6		578319	3669.63		1668.89	90389.8	3.47099	1.42246e+06															1999	90389.8	24506.2	9035.71	4570.42	2479.49	1668.89	3669.63	165.176	59.6475
2000	23.7741	24666.4	60.0374	166.255	2495.7	131035	14728.5	253150	9094.77	4600.29	8750.19	14057.4	286903	20.6721	218.476	2011.8	1313.13		582099	3693.62		1679.8	90980.5	3.49367	1.43175e+06															2000	90980.5	24666.4	9094.77	4600.29	2495.7	1679.8	3693.62	166.255	60.0374
2001	29.0572	26408	68.6521	187.963	2918.87	146715	17983.8	276829	9948.93	5286.21	9552.15	15704.6	300116	25.4736	230.499	2458.87	1448.66		643951	3861.19		1820.7	104290	3.79593	1.56984e+06															2001	104290	26408	9948.93	5286.21	2918.87	1820.7	3861.19	187.963	68.6521
2002	34.4065	28252.1	77.5454	210.717	3347.06	162561	21279.9	300732	10819.7	5979.98	10366.5	17369.1	313382	30.3358	242.592	2911.54	1592.93		706428	4029.41		1962.86	117780	4.10914	1.70939e+06															2002	117780	28252.1	10819.7	5979.98	3347.06	1962.86	4029.41	210.717	77.5454
2003	39.755	30107.3	86.4872	233.744	3773.98	178283	24575.2	324335	11683.9	6670.57	11172.7	19019.9	326186	35.1991	254.35	3364.13	1739.54		768281	4191.66		2102.88	131221	4.42219	1.84736e+06															2003	131221	30107.3	11683.9	6670.57	3773.98	2102.88	4191.66	233.744	86.4872
2004	45.1006	31805.1	95.1233	255.45	4199.88	193913	27868.8	347724	12527.9	7358.73	11964.3	20660.7	338671	40.0612	265.877	3816.49	1874.02		829685	4349.8		2241.39	144568	4.71983	1.98394e+06															2004	144568	31805.1	12527.9	7358.73	4199.88	2241.39	4349.8	255.45	95.1233
2005	50.4296	33476.7	103.706	277.003	4623.71	209421	31152	370861	13362.8	8042.89	12747	22288.3	350839	44.9092	277.167	4267.44	2007.19		890525	4503.83		2378.19	157834	5.0139	2.11909e+06															2005	157834	33476.7	13362.8	8042.89	4623.71	2378.19	4503.83	277.003	103.706
2006	55.7272	35208.8	112.396	299.166	5044.36	224767	34415.7	393691	14195.2	8721.26	13524.1	23898.6	362671	49.7297	288.199	4715.73	2146.24		950655	4653.56		2512.96	171017	5.31206	2.25265e+06															2006	171017	35208.8	14195.2	8721.26	5044.36	2512.96	4653.56	299.166	112.396
2007	61.0209	36933.3	121.072	321.289	5464.48	240078	37677	416447	15024.9	9398.54	14298.5	25505.1	374406	54.547	299.159	5163.69	2284.93		1.01062e+06	4802.02		2647.23	184177	5.60919	2.38579e+06															2007	184177	36933.3	15024.9	9398.54	5464.48	2647.23	4802.02	321.289	121.072
2008	66.4304	38676.2	129.878	343.584	5894.73	255821	41009.8	439937	15876.9	10093.1	15095.7	27157.4	386762	59.4683	310.622	5621.45	2423.93		1.07239e+06	4958.44		2786.12	197660	5.91197	2.52308e+06															2008	197660	38676.2	15876.9	10093.1	5894.73	2786.12	4958.44	343.584	129.878
2009	72.0104	40461.9	138.911	366.303	6339.72	272180	44447.7	464458	16761.8	10812.5	15925.7	28875	399960	64.5428	322.774	6093.64	2564.92		1.1367e+06	5125.64		2931.46	211615	6.22432	2.66623e+06															2009	211615	40461.9	16761.8	10812.5	6339.72	2931.46	5125.64	366.303	138.911
2010	77.6836	42286.1	148.105	389.438	6792.43	288843	47943.1	489462	17664.1	11544.7	16772.2	30624.6	413492	69.7015	335.211	6573.71	2708.63		1.20225e+06	5297.11		3079.76	225817	6.54297	2.81217e+06															2010	225817	42286.1	17664.1	11544.7	6792.43	3079.76	5297.11	389.438	148.105
2011	83.3734	44106.3	157.315	412.602	7246.16	305523	51448.8	514460	18566.2	12278.2	17618.4	32375.7	426941	74.876	347.596	7055.2	2852.37		1.26782e+06	5467.49		3227.92	240045	6.86139	2.95811e+06															2011	240045	44106.3	18566.2	12278.2	7246.16	3227.92	5467.49	412.602	157.315
2012	89.083	47652.5	168.555	441.535	7773.92	329143	54976.3	558032	20086.4	13199.8	19057.8	34911.3	468304	80.1348	380.043	7538.35	3057.99		1.36918e+06	5998.62		3504.72	257790	7.41478	3.20138e+06															2012	257790	47652.5	20086.4	13199.8	7773.92	3504.72	5998.62	441.535	168.555
2013	88.0815	46002.4	165.011	430.249	7663.16	322427	54355.1	546595	19615.4	12991.6	18591	34213.6	454056	79.4863	369.137	7453.6	2962.83		1.33983e+06	5815.09		3424.02	253243	7.21048	3.13037e+06															2013	253243	46002.4	19615.4	12991.6	7663.16	3424.02	5815.09	430.249	165.011
2014	97.1042	55214.4	185.478	482.17	8628.66	383427	59947.3	637834	23092.6	14784.4	22410.5	40394.6	569994	84.0732	459.275	8217.12	3361.48		1.59962e+06	7308.04		4093.96	292539	8.46754	3.73219e+06															2014	292539	55214.4	23092.6	14784.4	8628.66	4093.96	7308.04	482.17	185.478
2015	102.452	57941.5	195.151	506.689	9095.31	404198	63247.7	670308	24277.6	15576.7	23587.7	42559.1	598090	88.5345	482.307	8669.66	3526.9		1.68498e+06	7667.92		4304.28	308404	8.89238	3.92782e+06															2015	308404	57941.5	24277.6	15576.7	9095.31	4304.28	7667.92	506.689	195.151
2016	105.641	59625.1	200.757	519.77	9391.83	417726	65217.9	694931	25108.2	16095.9	24394.3	44005.7	621879	91.4155	500.96	8939.48	3613.86		1.74299e+06	7973.45		4462.03	318356	9.17457	4.06614e+06															2016	318356	59625.1	25108.2	16095.9	9391.83	4462.03	7973.45	519.77	200.757
2017	110.985	62936.3	210.567	542.985	9901.19	443493	68522.1	737433	26608.8	16997.8	25934.4	46693.8	666494	95.5961	536.067	9391.76	3772.99		1.8523e+06	8546.83		4748.25	336519	9.69059	4.3218e+06															2017	336519	62936.3	26608.8	16997.8	9901.19	4748.25	8546.83	542.985	210.567
2018	125.809	75891.5	237.835	602.337	11432.7	556320	77702.2	855601	31634.7	19803.3	32428.4	57474	835943	96.9607	673.076	10646.1	4183.8		2.30812e+06	10727.9		5752.22	405805	11.3596	5.30121e+06															2018	405805	75891.5	31634.7	19803.3	11432.7	5752.22	10727.9	602.337	237.835
2019	140.805	85719.9	261.275	649.311	12860.2	658881	86973	944039	35647.8	22329.5	37984.2	67070.3	960477	98.2295	777.996	11915.2	4464.15		2.70941e+06	12328.3		6552.32	469936	12.619	6.12853e+06															2019	469936	85719.9	35647.8	22329.5	12860.2	6552.32	12328.3	649.311	261.275
2020	156.246	99502.2	290.127	712.681	14465.8	776947	96537.1	1.07016e+06	40977.2	25278	44817	78379.8	1.1409e+06	99.8081	923.428	13221.8	4907.51		3.18787e+06	14650.8		7616.13	542429	14.3979	7.16085e+06															2020	542429	99502.2	40977.2	25278	14465.8	7616.13	14650.8	712.681	290.127
2021	171.815	113424	319.219	776.529	16085.8	896256	106180	1.19745e+06	46358.9	28253.8	51722	89805.9	1.32325e+06	101.346	1070.41	14539.3	5354.26		3.67135e+06	16998.1		8690.74	615643	16.1939	8.20381e+06															2021	615643	113424	46358.9	28253.8	16085.8	8690.74	16998.1	776.529	319.219
2022	187.587	127531	348.689	841.2	17727	1.01716e+06	115949	1.32642e+06	51811.9	31268.7	58719.2	101384	1.50805e+06	102.896	1219.37	15873.9	5806.78		4.16128e+06	19376.9		9779.66	689829	18.0135	9.26068e+06															2022	689829	127531	51811.9	31268.7	17727	9779.66	19376.9	841.2	348.689
2023	203.561	143701	380.914	914.184	19459.3	1.1463e+06	125853	1.47489e+06	57950.1	34501.7	66389.9	113866	1.72215e+06	104.521	1389.59	17225.6	6342.56		4.69196e+06	22134.4		11006.4	768405	20.1028	1.04251e+07															2023	768405	143701	57950.1	34501.7	19459.3	11006.4	22134.4	914.184	380.914
2024	219.737	164302	418.887	1004.91	21370.9	1.29203e+06	135903	1.66531e+06	65547	38177.9	75466.3	128195	1.99942e+06	106.301	1605.41	18594.5	7059.21		5.30662e+06	25708.1		12526.7	855679	22.7713	1.18153e+07															2024	855679	164302	65547	38177.9	21370.9	12526.7	25708.1	1004.91	418.887
2025	236.117	185171	457.345	1096.8	23306.7	1.43965e+06	146080	1.85822e+06	73242.5	41901.3	84660.9	142711	2.28034e+06	108.095	1824.06	19980.6	7785.09		5.92927e+06	29328.8		14066.7	944077	25.4745	1.32235e+07															2025	944077	185171	73242.5	41901.3	23306.7	14066.7	29328.8	1096.8	457.345
2026	252.192	205896	495.292	1187.46	25216.3	1.58598e+06	156069	2.04947e+06	80874.3	45580.3	93785.3	157097	2.55974e+06	109.684	2041.43	21340.9	8503.12		6.54675e+06	32930.2		15595.2	1.03153e+06	28.1558	1.46205e+07															2026	1.03153e+06	205896	80874.3	45580.3	25216.3	15595.2	32930.2	1187.46	495.292
2027	268.41	226809	533.58	1278.94	27143.1	1.73364e+06	166146	2.24246e+06	88575.5	49292.5	102993	171613	2.84171e+06	111.282	2260.79	22713.3	9227.63		7.16984e+06	36564.6		17137.7	1.11977e+06	30.8616	1.60301e+07															2027	1.11977e+06	226809	88575.5	49292.5	27143.1	17137.7	36564.6	1278.94	533.58
2028	284.77	247913	572.209	1371.22	29087	1.88263e+06	176312	2.4372e+06	96346.2	53037.8	112284	186260	3.12624e+06	112.891	2482.15	24097.7	9958.65		7.79856e+06	40232.1		18694.1	1.2088e+06	33.5918	1.74525e+07															2028	1.2088e+06	247913	96346.2	53037.8	29087	18694.1	40232.1	1371.22	572.209
2029	301.273	269205	611.179	1464.33	31048	2.03294e+06	186567	2.63367e+06	104186	56816.3	121657	201038	3.41334e+06	114.511	2705.49	25494.2	10696.2		8.43289e+06	43932.5		20264.4	1.29862e+06	36.3463	1.88876e+07															2029	1.29862e+06	269205	104186	56816.3	31048	20264.4	43932.5	1464.33	611.179
2030	317.918	290686	650.491	1558.25	33026.2	2.18459e+06	196910	2.83188e+06	112096	60628	131114	215947	3.70299e+06	116.14	2930.82	26902.7	11440.2		9.07285e+06	47666		21848.7	1.38924e+06	39.1253	2.03354e+07															2030	1.38924e+06	290686	112096	60628	33026.2	21848.7	47666	1558.25	650.491
2031	334.363	312037	689.436	1651.29	34985.7	2.33518e+06	207129	3.02873e+06	119952	64406.8	140511	230749	3.99111e+06	117.659	3154.91	28294.4	12178.2		9.70847e+06	51379.8		23422.9	1.47912e+06	41.8858	2.17736e+07															2031	1.47912e+06	312037	119952	64406.8	34985.7	23422.9	51379.8	1651.29	689.436
2032	350.919	333535	728.648	1744.96	36958.5	2.4868e+06	217418	3.22693e+06	127862	68211.6	149972	245654	4.28123e+06	119.186	3380.55	29695.4	12921.2		1.03485e+07	55119.4		25008	1.56963e+06	44.6653	2.32218e+07															2032	1.56963e+06	333535	127862	68211.6	36958.5	25008	55119.4	1744.96	728.648
2033	367.587	355181	768.125	1839.27	38944.7	2.63945e+06	227775	3.42649e+06	135826	72042.2	159497	260660	4.57335e+06	120.721	3607.75	31105.8	13669.4		1.09929e+07	58884.7		26603.9	1.66075e+06	47.4638	2.46798e+07															2033	1.66075e+06	355181	135826	72042.2	38944.7	26603.9	58884.7	1839.27	768.125
2034	384.365	376975	807.869	1934.22	40944.3	2.79315e+06	238202	3.62741e+06	143845	75898.6	169088	275769	4.86746e+06	122.264	3836.5	32525.6	14422.6		1.16416e+07	62675.7		28210.7	1.75249e+06	50.2814	2.61478e+07															2034	1.75249e+06	376975	143845	75898.6	40944.3	28210.7	62675.7	1934.22	807.869
2035	401.255	398916	847.879	2029.8	42957.3	2.94788e+06	248698	3.82968e+06	151918	79781	178744	290979	5.16357e+06	123.815	4066.79	33954.9	15180.8		1.22948e+07	66492.5		29828.4	1.84485e+06	53.1181	2.76257e+07															2035	1.84485e+06	398916	151918	79781	42957.3	29828.4	66492.5	2029.8	847.879
2036	417.822	420568	887.232	2123.81	44936.9	3.10043e+06	258994	4.02912e+06	159878	83602.3	188269	305973	5.45601e+06	125.243	4294.18	35356.8	15927.6		1.29389e+07	70262		31424.3	1.93581e+06	55.9156	2.90833e+07															2036	1.93581e+06	420568	159878	83602.3	44936.9	31424.3	70262	2123.81	887.232
2037	434.467	442324	926.773	2218.27	46926	3.25371e+06	269338	4.22952e+06	167877	87441.9	197839	321040	5.74986e+06	126.677	4522.67	36765.3	16678		1.3586e+07	74049.8		33027.9	2.0272e+06	58.7266	3.05479e+07															2037	2.0272e+06	442324	167877	87441.9	46926	33027.9	74049.8	2218.27	926.773
2038	451.191	464184	966.504	2313.18	48924.6	3.40773e+06	279732	4.43089e+06	175915	91299.9	207456	336179	6.04513e+06	128.117	4752.25	38180.5	17431.9		1.42363e+07	77855.8		34639.2	2.11904e+06	61.5512	3.20196e+07															2038	2.11904e+06	464184	175915	91299.9	48924.6	34639.2	77855.8	2313.18	966.504
2039	467.994	486150	1006.42	2408.54	50932.7	3.56248e+06	290175	4.63322e+06	183991	95176.3	217119	351390	6.34182e+06	129.563	4982.94	39602.4	18189.4		1.48897e+07	81680.1		36258.2	2.21131e+06	64.3892	3.34983e+07															2039	2.21131e+06	486150	183991	95176.3	50932.7	36258.2	81680.1	2408.54	1006.42
2040	484.876	508220	1046.53	2504.35	52950.3	3.71797e+06	300667	4.83651e+06	192105	99071	226828	366673	6.63992e+06	131.014	5214.73	41031	18950.6		1.55463e+07	85522.6		37884.9	2.30402e+06	67.2408	3.4984e+07															2040	2.30402e+06	508220	192105	99071	52950.3	37884.9	85522.6	2504.35	1046.53
2041	501.406	529939	1085.89	2598.38	54930.1	3.87087e+06	310940	5.03643e+06	200086	102896	236379	381701	6.93348e+06	132.357	5442.94	42429.8	19698.4		1.61919e+07	89306.6		39485.4	2.39511e+06	70.0456	3.64455e+07															2041	2.39511e+06	529939	200086	102896	54930.1	39485.4	89306.6	2598.38	1085.89
2042	517.987	551727	1125.38	2692.7	56916.2	4.02425e+06	321245	5.23698e+06	208092	106732	245961	396776	7.22797e+06	133.703	5671.87	43832.9	20448.5		1.68397e+07	93102.6		41090.9	2.48649e+06	72.8592	3.79115e+07															2042	2.48649e+06	551727	208092	106732	56916.2	41090.9	93102.6	2692.7	1125.38
2043	534.62	573584	1164.99	2787.32	58908.5	4.17811e+06	331583	5.43816e+06	216123	110581	255573	411898	7.52339e+06	135.054	5901.53	45240.4	21201		1.74895e+07	96910.6		42701.5	2.57815e+06	75.6818	3.93822e+07															2043	2.57815e+06	573584	216123	110581	58908.5	42701.5	96910.6	2787.32	1164.99
2044	551.305	595509	1204.72	2882.24	60907	4.33246e+06	341953	5.63998e+06	224179	114442	265215	427068	7.81974e+06	136.408	6131.91	46652.4	21955.9		1.81413e+07	100731		44317.2	2.6701e+06	78.5132	4.08575e+07															2044	2.6701e+06	595509	224179	114442	60907	44317.2	100731	2882.24	1204.72
2045	568.042	617503	1244.58	2977.45	62911.7	4.48729e+06	352355	5.84243e+06	232261	118314	274887	442286	8.11702e+06	137.766	6363.01	48068.6	22713.1		1.87951e+07	104563		45938	2.76234e+06	81.3535	4.23374e+07															2045	2.76234e+06	617503	232261	118314	62911.7	45938	104563	2977.45	1244.58
2046	584.557	639267	1283.96	3071.52	64892.3	4.64043e+06	362620	6.04268e+06	240255	122142	284457	457336	8.41129e+06	139.062	6591.75	49466.2	23461.7		1.94419e+07	108356		47541.5	2.85353e+06	84.1633	4.38014e+07															2046	2.85353e+06	639267	240255	122142	64892.3	47541.5	108356	3071.52	1283.96
2047	601.108	661079	1323.43	3165.8	66877.4	4.79391e+06	372907	6.24338e+06	248268	125978	294047	472421	8.70622e+06	140.361	6821	50866.8	24212		2.00902e+07	112158		49148.6	2.94492e+06	86.9794	4.52687e+07															2047	2.94492e+06	661079	248268	125978	66877.4	49148.6	112158	3165.8	1323.43
2048	617.697	682941	1362.99	3260.29	68866.8	4.94774e+06	383217	6.44453e+06	256298	129823	303660	487539	9.00182e+06	141.663	7050.77	52270.6	24964		2.07399e+07	115968		50759.4	3.03652e+06	89.8018	4.67394e+07															2048	3.03652e+06	682941	256298	129823	68866.8	50759.4	115968	3260.29	1362.99
2049	634.323	704851	1402.64	3354.99	70860.8	5.10191e+06	393551	6.64614e+06	264346	133677	313294	502692	9.29809e+06	142.967	7281.06	53677.4	25717.6		2.13911e+07	119787		52373.8	3.12833e+06	92.6305	4.82133e+07															2049	3.12833e+06	704851	264346	133677	70860.8	52373.8	119787	3354.99	1402.64
2050	650.985	726811	1442.37	3449.91	72859.1	5.25643e+06	403907	6.84819e+06	272413	137539	322950	517878	9.59501e+06	144.274	7511.86	55087.5	26472.9		2.20437e+07	123614		53991.7	3.22034e+06	95.4656	4.96905e+07															2050	3.22034e+06	726811	272413	137539	72859.1	53991.7	123614	3449.91	1442.37
																																									Steel	Aluminium	Copper	Galvanized steel	Cast iron	Stainless steel	Silicon	Bronze	Brass
																																							Metals	Scenario 1	5415.47	755.542	268.312	137.539	80.7652	69.0905	65.0602	3.44991	1.32447
																																								Scenario 2	3817.15	769.786	304.315	127.846	71.3548	86.1197	88.7184	2.34739	0.938119
																																								Scenario 3	4228.04	869.445	296.367	132.692	76.06	77.6051	76.8893	3.86789	1.34829
																																									HDPE	Glass fiber	Polyurethane (foam)	PVC	PE	ABS	Synthetic rubber
																																							Plastics	Scenario 1	541986	344504	55087.5	27288	9610.33	650.985	118.716
																																								Scenario 2	517006	352954	30604.1	22365.8	12551.9	361.658	137.964
																																								Scenario 3	529496	354494	42845.8	33680.5	11001.1	506.322	138.177
																																									Sand	Limestone	Concrete	Cement	Ceramic brick
																																							CBM	Scenario 1	23153.6	9880.56	6891.5	6902.07	404.579
																																								Scenario 2	2.27292e+07	1.34489e+07	9.14761e+06	5.60273e+06	228015
																																								Scenario 3	2.29414e+07	1.16647e+07	8.37303e+06	5.93444e+06	316297
[truncated: 15 more columns]

## Sheet: Inflow
Year	ABS	Aluminium	Brass	Bronze	Cast iron	Cement	Ceramic brick	Concrete	Copper	Galvanized steel	Glass fiber	HDPE	Limestone	Nickel	PE	Polyurethane (foam)	PVC		Sand	Silicon		Stainless steel	Steel	Synthetic rubber		Manganese	Chromium	Molybdenum	Tungsten	Niobium	Vanadium	Titanium	Cobalt	Tantalum	Neodymium				Expanded polystyrene	Extruded polystyrene	Mineral wool	Polyurethane foam	Wood fibreboard
1990	0	568.246	6.98193	0	697.616	0	93.9124	169371	1091.83	0	495.682	0	255925	0.633791	192.752	0	59.4477		0	3467.54		1233.55	14049	1.69574		1.98917	38.3605	4.18478	5.23098	0.496594	0.697464	0.39616	3.89464	0.142283	0.0745215		447254		0	0	0	0	0		0
1991	0.208713	140.104	0.530983	1.46114	20.338	1158.38	115.203	2300.95	80.88	40.6914	78.2214	123.29	2551.49	0.20166	1.94705	16.0302	11.6529		5164.46	33.0194		14.9146	795.635	0.0309771		2.00493	38.6645	4.21794	5.27243	0.500529	0.702991	0.399299	3.9255	0.14341	0.075112		12649.6		7986	17096.8	143748	51515.3	58264		278610
1992	0.273963	188.113	0.703562	1.92054	24.0457	1533.97	127.449	3151.98	107.908	53.926	105.034	161.622	3404.18	0.298525	2.60457	18.291	15.506		6869.97	44.339		19.859	1039.08	0.0411753		2.02082	38.971	4.25138	5.31423	0.504498	0.708564	0.402464	3.95662	0.144547	0.0757075		16871.1		64.7328	138.583	1165.19	417.572	472.276		2258.35
1993	0.32409	226.09	0.837858	2.274	26.1799	1825.98	130.465	3839.14	129.126	64.2271	126.248	190.987	4073.48	0.381471	3.12242	19.2884	18.5208		8203.44	53.2951		23.7302	1224.44	0.0491425		2.03552	39.2544	4.2823	5.35287	0.508166	0.713716	0.405391	3.98539	0.145598	0.0762579		20181.6		62.7936	134.431	1130.28	405.063	458.128		2190.7
1994	0.375201	264.597	0.974455	2.63403	28.454	2122.94	134.443	4531.66	150.672	74.7042	147.758	220.895	4752.92	0.463906	3.64793	20.4097	21.5841		9557.75	62.3761		27.6622	1413.27	0.0572375		2.04914	39.5171	4.31096	5.3887	0.511567	0.718493	0.408104	4.01206	0.146573	0.0767683		23540.2		61.4045	131.458	1105.28	396.102	447.993		2142.24
1995	0.408924	291.467	1.06688	2.87207	28.9626	2323.43	128.215	5031.77	165.494	81.7961	162.774	240.473	5220.07	0.529276	4.01166	20.1253	23.6784		10481.7	68.7156		30.353	1535.2	0.0627537		2.06023	39.7309	4.33428	5.41785	0.514335	0.72238	0.410312	4.03377	0.147366	0.0771837		25843.2		54.1775	115.986	975.195	349.483	395.267		1890.11
1996	0.448848	322.198	1.17461	3.15298	30.2051	2557.26	126.607	5588.68	182.596	90.0607	179.946	263.659	5758.84	0.597579	4.42976	20.4557	26.1042		11551.5	75.9656		33.4656	1680.45	0.0691502		2.06945	39.9087	4.35367	5.44209	0.516636	0.725612	0.412148	4.05182	0.148025	0.077529		28497.9		49.6206	106.23	893.171	320.088	362.021		1731.13
1997	0.515576	370.323	1.3496	3.62074	34.3661	2937.8	142.587	6419.94	209.837	103.478	206.83	302.626	6617.14	0.686262	5.09096	23.1681	29.9966		13270.3	87.315		38.452	1927.85	0.0794478		2.07933	40.0993	4.37447	5.46808	0.519103	0.729078	0.414116	4.07117	0.148732	0.0778993		32733.4		55.1772	118.126	993.19	355.932	402.56		1924.98
1998	0.592312	424.731	1.54939	4.15784	39.7013	3372.36	165.92	7345.44	240.777	118.795	237.224	347.44	7591.82	0.780381	5.84051	26.8608	34.4264		15226.1	100.146		44.1229	2213.12	0.0911738		2.09095	40.3234	4.39891	5.49864	0.522004	0.733152	0.41643	4.09392	0.149563	0.0783346		37541.9		64.992	139.138	1169.86	419.244	474.167		2267.4
1999	0.675848	483.277	1.76581	4.74179	45.8866	3843.13	194.737	8330.1	274.176	135.385	269.929	396.198	8643.68	0.876935	6.64853	31.2762	39.2146		17339.4	113.952		50.2494	2523.99	0.103852		2.10511	40.5964	4.4287	5.53588	0.525539	0.738117	0.41925	4.12164	0.150576	0.0788651		42729.3		78.0006	166.987	1404.01	503.159	569.074		2721.23
2000	0.724062	518.172	1.89247	5.07802	48.5107	4117.9	203.037	8924.97	293.913	145.097	289.433	423.992	9264.19	0.939196	7.12775	32.8606	42.0339		18578.4	122.186		53.8541	2699.3	0.111291		2.11887	40.8617	4.45764	5.57206	0.528974	0.742941	0.42199	4.14858	0.15156	0.0793805		45773.8		79.307	169.784	1427.52	511.586	578.604		2766.8
2001	5.90296	2006.63	10.2485	26.0552	458.469	19231.1	3373.65	31562.1	1109.37	811.194	1054.61	2008.76	21253.5	5.66689	18.2257	468.78	171.948		77928.8	274.232		187.572	15600.3	0.39855		2.62439	50.6105	5.52115	6.90144	0.655177	0.920192	0.522669	5.13835	0.187719	0.0829819		177568		410.313	2476.11	20818.9	2646.8	8438.34		34790.5
2002	6.02402	2050.55	10.6626	27.4593	466.557	19687.2	3426.58	32389	1146.26	829.482	1086.98	2055.33	21920.1	5.79369	18.7753	476.503	183.612		79841.7	283.062		192.509	15970.8	0.417118		3.13632	60.4831	6.59816	8.24769	0.782981	1.09969	0.624625	6.14068	0.224337	0.0865972		182075		414.761	2509.5	21099.7	2675.5	8552.13		35251.5
2003	6.08972	2067.38	10.8628	28.1245	468.64	19876.6	3440.43	32733.9	1161.27	838.039	1100.1	2072.98	22057	5.87833	18.9217	478.985	189.088		80593.9	285.2		194.198	16132.8	0.424915		3.64849	70.3601	7.67565	9.59456	0.910844	1.27927	0.726628	7.14347	0.260972	0.0900841		183761		404.18	2502.01	21036.6	2607.24	8526.58		35076.6
2004	6.16516	2106.31	10.725	27.2323	471.229	20124.4	3455.57	33211	1163.49	848.618	1107.67	2096.49	22326.8	5.97793	19.1715	481.741	180.292		81609.4	289.115		196.656	16272.1	0.417775		4.16061	80.2361	8.75303	10.9413	1.03869	1.45884	0.828621	8.14616	0.297603	0.0934827		186011		397.978	2499.15	21012.6	2567.24	8516.83		34993.8
2005	6.23802	2133.68	10.8546	27.5399	473.058	20363.3	3464.55	33688	1177.91	858.846	1122.17	2118.66	22580.2	6.08161	19.4128	483.751	182.516		82589.3	292.918		199.02	16447.8	0.422757		4.67132	90.0851	9.82746	12.2843	1.16619	1.63791	0.930333	9.14609	0.334134	0.0967931		188246		391.894	2491.85	20951.2	2528	8491.95		34854.9
2006	6.30718	2152.1	11.1601	28.6433	474.009	20585.7	3466.78	34146.6	1199.87	868.474	1140.71	2138.68	22795.3	6.18816	19.6319	484.932	192.076		83499.7	296.373		201.189	16640	0.435644		5.1792	99.8793	10.8959	13.6199	1.29298	1.81599	1.03148	10.1405	0.370462	0.100011		190355		385.431	2479.2	20844.8	2486.3	8448.84		34644.6
2007	6.41444	2194.27	11.3574	29.1238	477.85	20955.4	3488.34	34871.3	1222.48	883.919	1163.24	2173.97	23228.1	6.33467	20.0312	488.852	195.566		85028.6	302.725		204.962	16913.9	0.443628		5.68676	109.668	11.9637	14.9547	1.4197	1.99396	1.13257	11.1343	0.406767	0.103202		193867		386.039	2485.28	20896	2490.22	8469.58		34727.1
2008	6.65166	2293.02	11.7121	29.8481	492.616	21811.5	3586.15	36435.8	1270.71	918.774	1211.8	2260.5	24362	6.60307	21.001	503.312	199.894		88585.5	318.126		213.942	17550.6	0.458511		6.20519	119.665	13.0544	16.318	1.54912	2.17573	1.23582	12.1493	0.44385	0.106563		202091		407.789	2560.18	21525.7	2630.53	8724.83		35849.1
2009	6.95324	2412.75	12.1767	30.8502	512.209	22871.1	3719.82	38330.7	1330.49	962.312	1271.36	2368.13	25699.8	6.93486	22.152	522.776	206.037		92959.6	336.203		224.853	18354.5	0.477521		6.73964	129.972	14.1788	17.7235	1.68255	2.36313	1.34226	13.1957	0.482078	0.110157		212162		436.088	2663.48	22394.3	2813.08	9076.86		37383.8
2010	7.18746	2495.91	12.5896	31.8726	525.05	23637.7	3808.1	39707.2	1375.57	994.789	1315.34	2444.2	26512.9	7.21166	22.8975	536.106	213.074		96078.3	347.649		232.356	18954.2	0.493496		7.28294	140.449	15.3217	19.1522	1.81818	2.55362	1.45046	14.2594	0.520939	0.113842		219261		449.588	2722.28	22888.7	2900.16	9277.26		38238
2011	7.35492	2549.85	12.8686	32.5358	531.439	24137.5	3851.48	40625.6	1403.88	1016.89	1343.45	2491.57	26893.3	7.43333	23.3054	543.362	217.559		98070.8	353.666		236.89	19348.7	0.503169		7.82792	150.959	16.4683	20.5853	1.95423	2.74471	1.559	15.3265	0.559921	0.117503		223700		450.969	2739.75	23035.6	2909.07	9336.79		38472.1
2012	7.53472	3654.62	15.1756	38.9663	611.104	31581.4	3908.79	60151.9	2051.33	1226.68	1965.92	3323.48	55256.2	7.73634	43.8283	551.263	284.051		135897	721.445		370.297	23252.6	0.74829		8.37485	161.507	17.6189	22.0236	2.09078	2.93648	1.66792	16.3973	0.599042	0.128918		324922		1279.21	3644.16	30639.7	8251.84	12418.9		56233.9
2013	0.992616	257.985	0.682386	-0.55789	-21.3985	1778.21	-202.286	6146.9	91.2369	120.042	90.7475	140.726	120.529	2.05941	0.967491	-10.026	-11.8962		7332.34	14.3316		17.8769	1370.6	0.00134648		8.30969	160.25	17.4818	21.8523	2.07451	2.91364	1.65495	16.2697	0.594382	0.124974		17240.1		-349.594	-638.524	-5368.64	-2255.13	-2176.02		-10787.9
2014	11.1846	8206.07	24.9803	63.3299	1060.93	70021.6	6049.38	109802	4070.36	2143.97	4407.81	7069.39	130760	7.52118	102.502	844.901	486.633		298621	1698.34		773.579	45620.9	1.4733		8.7668	169.065	18.4435	23.0544	2.18863	3.07391	1.74598	17.1647	0.627079	0.157059		691849		3485.43	7287.04	61268.7	22483.4	24833.5		119358
2015	7.68132	3378.32	14.4841	36.6292	568.602	30371.5	3797.15	52035.9	1811.6	1167.55	1799.47	3108.01	43437.7	7.61521	35.9752	540.799	258.291		126545	574.299		319.6	22617.3	0.652611		9.23255	178.047	19.4233	24.2791	2.3049	3.23722	1.83874	18.0766	0.660393	0.164793		292434		901.158	3136.08	26367.9	5813.11	10687.4		46905.7
2016	5.7059	3468.06	11.9635	31.4112	405.832	28626.9	2509.51	45288.5	1862.96	1051.35	1855.8	3000.17	39784.6	6.2597	32.3156	365.432	237.34		126909	531.345		273.705	18639.7	0.578646		9.5319	183.82	20.0531	25.0664	2.37963	3.34218	1.89836	18.6627	0.681805	0.171359		274898		782.424	2201.04	18506.1	5047.19	7500.92		34037.7
2017	8.04894	5197.02	16.9516	44.3524	626.283	43347.5	3887.43	64280.2	2709.26	1509.76	2774.19	4510.44	61280.4	7.78438	49.5147	555.456	334.394		190322	811.06		409.046	27879.1	0.84678		9.96377	192.148	20.9616	26.2021	2.48745	3.49361	1.98437	19.5083	0.712696	0.183682		410561		1400.15	3694.74	31065	9031.97	12591.3		57783.1
2018	17.7166	12392.6	30.1884	60.9173	1656.38	113065	9808.4	141070	4905.35	2955.21	6325.69	10629.9	186808	5.19221	152.207	1365.28	397.168		446506	2431.34		1133.99	74053.8	1.80728		10.0661	194.122	21.177	26.4712	2.513	3.52949	2.00475	19.7087	0.720017	0.230555		1.01577e+06		5079.56	11248.6	94577.3	32766.7	38334.2		182006
2019	18.0998	12521.4	29.6316	62.3372	1561.49	115144	9948.6	112531	4812.73	3017.15	6358.85	10826.8	142719	5.31458	121.135	1388.42	396.411		454882	1867.14		938.928	72938.5	1.54577		10.1696	196.117	21.3946	26.7432	2.53883	3.56577	2.02536	19.9112	0.727416	0.264951		952090		3759.96	9916.69	83378.5	24254.4	33795		155105
2020	18.791	13706	32.7053	70.9549	1668.98	124044	10286.8	130638	5472.94	3269.78	7027.21	11773	168206	5.75471	140.452	1435.79	475.761		496791	2205.44		1069.62	78014.6	1.79867		10.2919	198.475	21.6519	27.0648	2.56935	3.60864	2.04971	20.1507	0.736163	0.314864		1.05635e+06		5418.34	11877.5	99865	34952.1	40477.4		192590
2021	19.2014	13992.5	33.3985	72.3703	1694.99	126590	10428.4	132782	5586.76	3339.87	7175.35	12011.2	170771	5.90421	143.331	1457.56	485.31		507124	2251.13		1091.84	79509.9	1.83538		10.4094	200.741	21.8991	27.3738	2.59869	3.64984	2.07311	20.3807	0.744568	0.365312		1.07657e+06		5485.18	12016.2	101031	35383.3	40949.9		194865
2022	19.7232	15670.3	37.4669	84.2466	1823.09	138634	10635.7	159306	6551.75	3667.72	8137.24	13313.9	209913	6.17799	172.754	1486.92	601.526		565892	2772.88		1285.09	85954	2.21107		10.5275	203.02	22.1476	27.6845	2.62818	3.69126	2.09664	20.612	0.753018	0.416435		1.22597e+06		5568.83	12203.2	102604	35922.9	41587.4		197886
2023	20.2806	19119.2	45.7774	109.411	2076.03	162637	10866.1	217266	8608.99	4317.12	10138.8	15963.4	296511	6.55085	236.484	1517.52	854.865		686176	3911.26		1698.19	98544.6	3.02318		10.6462	205.31	22.3974	27.9968	2.65783	3.7329	2.12029	20.8445	0.761513	0.475697		1.54063e+06		6447.82	13243.6	111351	41593	45132.8		217768
2024	20.873	19608.9	46.9589	112.023	2119.41	166821	11074.8	221358	8820.29	4432.12	10398.1	16366.7	301967	6.7196	242.128	1549.35	874.489		703798	4004.12		1739.86	100919	3.0951		10.7656	207.612	22.6486	28.3107	2.68763	3.77477	2.14407	21.0783	0.770052	0.552501		1.57628e+06		8328.61	15358.3	129131	53725.4	52339.4		258882
2025	21.4994	20142.4	48.2306	114.84	2165.57	171358	11290.3	225759	9051.17	4556.06	10681.4	16804.7	307949	6.87773	248.35	1582.39	895.876		722981	4106.85		1785.51	103467	3.17393		10.8857	209.927	22.9011	28.6264	2.7176	3.81685	2.16797	21.3133	0.778637	0.630313		1.61502e+06		8453.96	15595.8	131128	54534	53149		262861
2026	21.6521	20359.3	48.5954	115.473	2163.79	173055	11199	226354	9138.79	4597.15	10799.6	16961.1	309314	6.80568	251.04	1573.75	901.921		730541	4153.11		1803.74	104112	3.20297		10.9842	211.828	23.1085	28.8856	2.74221	3.85141	2.1876	21.5063	0.785688	0.707712		1.62747e+06		8430.91	15484	130188	54385.3	52767.8		261256
2027	22.2825	20911	49.8965	118.343	2208.11	177711	11390.6	230642	9378.24	4724.21	11093.8	17410.8	315263	6.94027	257.545	1604.07	924.007		750361	4261.04		1851.23	106661	3.28489		11.0832	213.737	23.3168	29.146	2.76693	3.88613	2.20732	21.7002	0.792771	0.785821		1.66685e+06		8530.09	15674.7	131791	55025.1	53417.7		264439
2028	22.9418	21502.2	51.2781	121.399	2254.99	182685	11588.7	235234	9635.47	4859.2	11409.5	17891.7	321721	7.06585	264.579	1635.51	947.716		771586	4378		1902.34	109368	3.3731		11.1827	215.655	23.526	29.4075	2.79176	3.92101	2.22713	21.8949	0.799885	0.864638		1.70907e+06		8632.05	15870.3	133436	55682.8	54084.2		267705
2029	23.6285	22131.2	52.7369	124.635	2304.36	187964	11793.2	240127	9909.81	5001.77	11745.8	18402.6	328679	7.18342	272.124	1668.02	972.995		794154	4503.66		1956.92	112229	3.4674		11.2826	217.582	23.7362	29.6703	2.8167	3.95604	2.24703	22.0905	0.807031	0.944166		1.75403e+06		8736.81	16070.8	135122	56358.6	54767.6		271055
2030	24.3411	22796.3	54.2695	128.044	2356.14	193534	12004	245317	10200.5	5151.58	12101.9	18942	336125	7.29398	280.157	1701.58	999.788		818009	4637.66		2014.85	115237	3.56752		11.383	219.517	23.9473	29.9341	2.84175	3.99122	2.26701	22.287	0.814209	1.0244		1.80163e+06		8844.38	16276.3	136849	57052.5	55467.8		274490
2031	24.7348	23221.6	55.1648	129.923	2374.36	196985	12008.6	247692	10383.8	5242.14	12332.5	19271.9	339953	7.27789	285.421	1707.15	1015.53		833121	4726.9		2051.92	116870	3.63023		11.472	221.234	24.1346	30.1683	2.86397	4.02243	2.28474	22.4613	0.820577	1.10422		1.82946e+06		8834.37	16227.5	136439	56987.9	55301.5		273790
2032	25.4623	23918.5	56.7573	133.471	2426.88	202797	12212.2	253073	10689.4	5397.81	12706.3	19835	347766	7.37495	293.919	1740.06	1043.7		858090	4869		2112.9	119980	3.73573		11.5614	222.957	24.3226	30.4033	2.88628	4.05377	2.30254	22.6363	0.826969	1.18458		1.87918e+06		8930.96	16413.1	137999	57610.9	55934.1		276889
2033	26.2092	24644.6	58.4091	137.16	2481.46	208846	12421.6	258725	11008.4	5559.24	13096.1	20421.4	356014	7.46736	302.823	1773.88	1073.13		884099	5018.01		2176.62	123214	3.84605		11.6511	224.687	24.5114	30.6392	2.90868	4.08523	2.32041	22.8119	0.833386	1.26551		1.93111e+06		9030.31	16603.5	139601	58251.9	56583		280069
2034	26.9746	25398.2	60.1168	140.984	2538	215118	12636.8	264637	11340	5726.07	13500.9	21029.4	364676	7.55606	312.103	1808.6	1103.74		911079	5173.43		2242.89	126567	3.96086		11.7411	226.424	24.7008	30.876	2.93117	4.11681	2.33835	22.9882	0.839828	1.34698		1.98513e+06		9132.45	16798.8	141242	58910.7	57248.5		283333
2035	27.7562	26176.9	61.8752	144.93	2596.39	221592	12857.5	270799	11683.1	5897.8	13919.4	21657.4	373733	7.64184	321.733	1844.16	1135.46		938949	5334.8		2311.51	130029	4.07983		11.8315	228.168	24.891	31.1138	2.95373	4.1485	2.35635	23.1652	0.846295	1.42901		2.04108e+06		9237.32	16998.8	142924	59587.2	57930.1		286678
2036	28.1179	26607	62.7575	146.782	2609.79	225030	12814.4	273011	11870.6	5987.08	14154.6	21985.5	377489	7.59519	327.221	1843.76	1151.62		954179	5428.58		2349.62	131581	4.14448		11.9099	229.679	25.0559	31.3199	2.9733	4.17598	2.37196	23.3187	0.8519	1.51002		2.06867e+06		9177.98	16859.8	141755	59204.4	57456.3		284453
2037	28.8947	27393.9	64.5269	150.76	2667.63	231560	13025.7	279242	12218.2	6159.79	14578	22618.6	386686	7.67468	337.013	1878.17	1183.79		982322	5592.86		2419.18	135061	4.2652		11.9885	231.195	25.2213	31.5266	2.99292	4.20354	2.38761	23.4726	0.857523	1.59142		2.1252e+06		9271.21	17038.6	143259	59805.8	58065.9		287441
2038	29.682	28198.5	66.3318	154.827	2726.91	238235	13242.1	285678	12574.1	6335.87	15011	23265.8	396200	7.75255	347.056	1913.27	1216.76		1.01109e+06	5761.41		2490.42	138623	4.38891		12.0674	232.716	25.3872	31.7339	3.01261	4.23119	2.40332	23.627	0.863163	1.67322		2.18317e+06		9367.09	17222.1	144802	60424.4	58691.2		290507
2039	30.4785	29019.3	68.1689	158.975	2787.54	245042	13463.2	292308	12937.5	6515.03	15452.8	23925.8	406011	7.82939	357.33	1949.05	1250.46		1.04043e+06	5933.86		2563.18	142262	4.51534		12.1465	234.241	25.5536	31.942	3.03236	4.25893	2.41907	23.7818	0.868821	1.75541		2.24248e+06		9465.63	17410.2	146383	61060	59332		293650
2040	31.2827	29854.1	70.0336	163.194	2849.4	251964	13689	299117	13307.5	6696.8	15902.2	24597	416095	7.90554	367.804	1985.45	1284.8		1.07026e+06	6109.7		2637.27	145969	4.64415		12.2258	235.771	25.7205	32.1506	3.05216	4.28675	2.43487	23.9372	0.874496	1.83799		2.30296e+06		9566.79	17602.7	148002	61712.5	59988.1		296872
2041	31.6625	30315.9	70.9891	165.242	2865.15	255660	13651.9	301760	13511.2	6792.42	16155	24950	420467	7.86747	373.778	1985.97	1302.78		1.0866e+06	6211.77		2678.59	147679	4.71485		12.2948	237.102	25.8657	32.3321	3.06939	4.31095	2.44862	24.0723	0.879433	1.91931		2.33324e+06		9495.03	17447.9	146700	61249.6	59460.7		294354
2042	32.4515	31143.5	72.8336	169.423	2925.9	262518	13869.7	308554	13878.6	6972.09	16600.7	25614.5	430539	7.94099	384.202	2021.25	1336.94		1.11616e+06	6386.86		2752.18	151351	4.84291		12.364	238.436	26.0112	32.514	3.08666	4.3352	2.46239	24.2078	0.884381	2.00089		2.3933e+06		9587.02	17623.7	148178	61843	60059.6		297291
2043	33.2438	31979.1	74.6934	173.645	2987.53	269442	14091.4	315479	14249.8	7153.19	17050.8	26285.6	440810	8.01408	394.748	2057.02	1371.48		1.146e+06	6563.98		2826.55	155067	4.97238		12.4333	239.773	26.1571	32.6963	3.10397	4.35951	2.4762	24.3435	0.88934	2.08273		2.4541e+06		9681.47	17803.6	149691	62452.3	60672.9		300301
2044	34.0387	32821.6	76.566	177.903	3049.94	276424	14316.9	322523	14624.3	7335.47	17504.5	26962.2	451258	8.08687	405.396	2093.25	1406.36		1.17608e+06	6742.83		2901.58	158822	5.10306		12.5028	241.113	26.3033	32.8791	3.12132	4.38388	2.49004	24.4796	0.894311	2.16483		2.51557e+06		9778.39	17987.8	151239	63077.5	61300.4		303383
2045	34.8356	33669.5	78.4489	182.191	3113.08	283452	14546.2	329672	15001.4	7518.7	17961.1	27643.3	461862	8.15951	416.127	2129.95	1441.5		1.20635e+06	6923.04		2977.14	162610	5.2347		12.5725	242.457	26.4498	33.0623	3.13871	4.4083	2.50392	24.616	0.899294	2.24718		2.57759e+06		9877.73	18176	152822	63718.3	61941.9		306536
2046	35.3599	34269.5	79.7383	185.063	3146.45	288345	14608.9	334085	15268.2	7645.43	18286.9	28113.8	468667	8.1669	423.839	2143.87	1465.88		1.22766e+06	7053.64		3030.86	165088	5.32773		12.6364	243.689	26.5842	33.2303	3.15466	4.43071	2.51664	24.7411	0.903864	2.3287		2.61962e+06		9863.48	18140.1	152520	63626.4	61819.7		305970
2047	36.1436	35108.5	81.5989	189.308	3208.99	295299	14835.7	341229	15641.7	7826.39	18738.7	28787.5	479265	8.23815	434.479	2180.1	1500.73		1.2576e+06	7232.35		3105.69	168843	5.45819		12.7004	244.923	26.7189	33.3987	3.17065	4.45315	2.52939	24.8664	0.908443	2.41041		2.68116e+06		9959.67	18322.3	154052	64246.9	62440.5		309021
2048	36.9269	35949.6	83.4622	193.563	3271.98	302271	15065.3	348441	16016.2	8007.58	19191.5	29463	489963	8.30907	445.153	2216.65	1535.69		1.2876e+06	7411.61		3180.73	172615	5.58905		12.7645	246.16	26.8538	33.5673	3.18666	4.47564	2.54216	24.992	0.91303	2.4923		2.74298e+06		10058.1	18508.3	155616	64882.1	63074.4		312139
2049	37.7094	36791.7	85.3268	197.825	3335.4	309254	15297.9	355710	16391.2	8188.86	19644.9	30139.5	500745	8.37965	455.849	2253.54	1570.72		1.31765e+06	7591.21		3255.88	176398	5.72014		12.8288	247.399	26.989	33.7362	3.20269	4.49816	2.55496	25.1178	0.917626	2.57437		2.80501e+06		10158.8	18698.1	157212	65531.6	63721.1		315321
2050	38.491	37634.6	87.192	202.093	3399.16	316244	15533	363030	16766.7	8370.17	20098.6	30816.8	511604	8.44989	466.56	2290.7	1605.8		1.34771e+06	7771.04		3331.11	180192	5.85139		12.8931	248.64	27.1244	33.9055	3.21876	4.52073	2.56778	25.2438	0.922229	2.65663		2.86721e+06		10261.7	18891.5	158838	66195.3	64380.3		318567
																										518.229	9993.9	1090.24	1362.8	129.376	181.707	103.21	1014.65	37.0683	48.0326
		Sand, limestand, aluminium, concrete, steel and cement
Year	Sand	Limestone	Cement	Concrete	Insulation materials	Steel	Aluminium	HDPE	Other materials
2020	496791	168206	124044	130638	192590	78014.6	13706	11773	33182.8	1.24895e+06
2021	507124	170771	126590	132782	194865	79509.9	13992.5	12011.2	33787.3	1.27143e+06
2022	565892	209913	138634	159306	197886	85954	15670.3	13313.9	37284.4	1.42385e+06
2023	686176	296511	162637	217266	217768	98544.6	19119.2	15963.4	44410.4	1.7584e+06
2024	703798	301967	166821	221358	258882	100919	19608.9	16366.7	45444.4	1.83517e+06
2025	722981	307949	171358	225759	262861	103467	20142.4	16804.7	46558.1	1.87788e+06
2026	730541	309314	173055	226354	261256	104112	20359.3	16961.1	46777.6	1.88873e+06
2027	750361	315263	177711	230642	264439	106661	20911	17410.8	47893.6	1.93129e+06
2028	771586	321721	182685	235234	267705	109368	21502.2	17891.7	49082.1	1.97677e+06
2029	794154	328679	187964	240127	271055	112229	22131.2	18402.6	50340.3	2.02508e+06
2030	818009	336125	193534	245317	274490	115237	22796.3	18942	51665.7	2.07612e+06
2031	833121	339953	196985	247692	273790	116870	23221.6	19271.9	52349	2.10325e+06
2032	858090	347766	202797	253073	276889	119980	23918.5	19835	53718.9	2.15607e+06
2033	884099	356014	208846	258725	280069	123214	24644.6	20421.4	55144.4	2.21118e+06
2034	911079	364676	215118	264637	283333	126567	25398.2	21029.4	56622.1	2.26846e+06
2035	938949	373733	221592	270799	286678	130029	26176.9	21657.4	58148.1	2.32776e+06
2036	954179	377489	225030	273011	284453	131581	26607	21985.5	58786.6	2.35312e+06
2037	982322	386686	231560	279242	287441	135061	27393.9	22618.6	60316.5	2.41264e+06
2038	1.01109e+06	396200	238235	285678	290507	138623	28198.5	23265.8	61881.9	2.47368e+06
2039	1.04043e+06	406011	245042	292308	293650	142262	29019.3	23925.8	63480	2.53613e+06
2040	1.07026e+06	416095	251964	299117	296872	145969	29854.1	24597	65106.9	2.59983e+06
2041	1.0866e+06	420467	255660	301760	294354	147679	30315.9	24950	65809	2.6276e+06
2042	1.11616e+06	430539	262518	308554	297291	151351	31143.5	25614.5	67415.9	2.69059e+06
2043	1.146e+06	440810	269442	315479	300301	155067	31979.1	26285.6	69041.1	2.75441e+06
2044	1.17608e+06	451258	276424	322523	303383	158822	32821.6	26962.2	70682.3	2.81895e+06
2045	1.20635e+06	461862	283452	329672	306536	162610	33669.5	27643.3	72337.2	2.88413e+06
2046	1.22766e+06	468667	288345	334085	305970	165088	34269.5	28113.8	73387.6	2.92559e+06
2047	1.2576e+06	479265	295299	341229	309021	168843	35108.5	28787.5	75025.5	2.99018e+06
2048	1.2876e+06	489963	302271	348441	312139	172615	35949.6	29463	76670.2	3.05512e+06
2049	1.31765e+06	500745	309254	355710	315321	176398	36791.7	30139.5	78320.4	3.12033e+06
2050	1.34771e+06	511604	316244	363030	318567	180192	37634.6	30816.8	79974.9	3.18578e+06
	2.92004e+07	1.14862e+07	6.90111e+06	8.30955e+06	4.04284e+06	814056	673225	1.80065e+06
Year	Sand	Limestone	Cement	Concrete	Steel	Aluminium	HDPE	Other materials
2020	0.397769	0.134678	0.0993188	0.104598	0.0624644	0.0109741	0.00942638	0.0265686
2021	0.39886	0.134314	0.0995645	0.104435	0.0625357	0.0110053	0.00944698	0.0265742
2022	0.397437	0.147426	0.0973654	0.111884	0.0603671	0.0110055	0.00935063	0.0261856
2023	0.390228	0.168626	0.0924916	0.123559	0.0560424	0.0108731	0.00907836	0.0252562
2024	0.383506	0.164545	0.0909024	0.12062	0.054992	0.0106851	0.00891837	0.0247631
2025	0.384999	0.163987	0.0912509	0.12022	0.0550976	0.0107262	0.00894877	0.0247929
2026	0.38679	0.163768	0.0916251	0.119844	0.0551226	0.0107794	0.00898017	0.0247667
2027	0.388528	0.163239	0.0920167	0.119424	0.0552277	0.0108275	0.00901511	0.0247987
2028	0.390326	0.16275	0.0924158	0.118999	0.0553265	0.0108774	0.00905097	0.0248294
2029	0.392159	0.162304	0.0928179	0.118576	0.0554193	0.0109285	0.00908732	0.0248584
2030	0.394009	0.161901	0.0932192	0.118161	0.055506	0.0109803	0.00912379	0.0248857
2031	0.396111	0.161632	0.0936573	0.117766	0.0555662	0.0110408	0.00916291	0.0248895
2032	0.397988	0.161297	0.0940589	0.117377	0.0556476	0.0110936	0.00919963	0.0249152
2033	0.399832	0.161006	0.0944503	0.117008	0.0557235	0.0111455	0.00923552	0.0249389
2034	0.401629	0.160759	0.0948298	0.116659	0.0557942	0.0111962	0.00927036	0.0249606
2035	0.40337	0.160555	0.0951954	0.116335	0.05586	0.0112455	0.00930396	0.0249803
2036	0.405495	0.160421	0.0956306	0.116021	0.0559176	0.0113071	0.00934311	0.0249824
2037	0.407156	0.160275	0.095978	0.115741	0.0559806	0.0113543	0.00937502	0.0250002
2038	0.40874	0.160166	0.096308	0.115487	0.0560394	0.0113994	0.00940532	0.0250161
2039	0.410243	0.160091	0.0966206	0.115257	0.0560942	0.0114424	0.00943399	0.0250303
2040	0.411665	0.160047	0.0969154	0.115052	0.0561455	0.0114831	0.009461	0.0250427
2041	0.413535	0.16002	0.0972981	0.114843	0.056203	0.0115375	0.00949535	0.0250453
2042	0.414839	0.160017	0.0975688	0.114679	0.056252	0.011575	0.00952005	0.0250562
2043	0.416061	0.160038	0.0978222	0.114536	0.056298	0.0116102	0.00954311	0.0250657
2044	0.417203	0.16008	0.098059	0.114412	0.0563408	0.0116432	0.0095646	0.0250739
2045	0.418271	0.160139	0.0982801	0.114306	0.0563809	0.0116741	0.00958463	0.0250811
2046	0.419628	0.160196	0.0985597	0.114194	0.0564291	0.0117137	0.00960964	0.0250847
2047	0.420577	0.16028	0.0987564	0.114117	0.0564659	0.0117413	0.00962737	0.0250906
2048	0.421458	0.160375	0.0989394	0.114052	0.0565002	0.011767	0.00964381	0.0250957
2049	0.422279	0.160478	0.0991094	0.113998	0.0565319	0.011791	0.00965908	0.0251001
2050	0.423041	0.16059	0.0992675	0.113953	0.0565613	0.0118133	0.00967324	0.0251037

## Sheet: Inflow_total
		ABS (plastic)	Aluminium	Brass	Bronze	Cast iron	Cement	Ceramic brick	Concrete	Copper	Galvanized steel	Glass fiber	HDPE (plastic)	Limestone	Nickel	PE (plastic)	Polyurethane (foam)	PVC (plastic)		Sand	Silicon	Silver	Stainless steel	Steel	Synthetic rubber		Manganese	Chromium	Molybdenum	Tungsten	Niobium	Vanadium	Titanium	Cobalt	Tantalum	Neodymium		Expanded polystyrene	Extruded polystyrene	Mineral wool	Polyurethane foam	Wood fibreboard
HT_B	Building	86079.5	301278	129119	288366	0	0	0	0	9.29658e+06	9.77002e+06	0	0	0	0	0	1.16207e+06	1.90236e+06		0	0	0	1.16207e+06	0	2926.7													0	1.2243e+07	1.02938e+08	0	4.17228e+07		1.56904e+08
HT_inf	Infrastructure	0	0	0	22205.2	3.55373e+06	4.58399e+06	2.96621e+07	5.78479e+06	0	0	0	4.28271e+06	2.25366e+06	0	0	3.42853e+06	0		7.07231e+07	0	0	90989.9	1.6651e+07	225.366
HT_EP	Energy production	0	760945	0	0	0	0	0	5.96521e+08	149205	0	0	0	0	200800	0	0	0		0	0	0	0	1.00116e+08	0		518.229	9993.9	1090.24	1362.8	129.376	181.707	103.21	1014.65	37.0683
		86079.5	1.06222e+06	129119	310571	3.55373e+06	4.58399e+06	2.96621e+07	6.02306e+08	9.44579e+06	9.77002e+06	0	4.28271e+06	2.25366e+06	200800	0	4.5906e+06	1.90236e+06		7.07231e+07	0	0	1.25306e+06	1.16767e+08	3152.07
LT_B	Building	779591	3.26882e+08	1.16939e+06	2.61163e+06	0	2.31538e+09	0	0	8.41958e+07	8.84836e+07	1.69795e+08	2.59838e+08	0	0	0	1.05245e+07	1.7229e+07		1.19628e+10	0	0	1.05245e+07	0	26506.1													0	2.05321e+08	1.72632e+09	0	6.99712e+08		2.63135e+09
LT_inf	Infrastructure	0	0	0	271454	4.34437e+07	5.60385e+07	3.62614e+08	7.07181e+07	0	0	0	5.23554e+07	2.75506e+07	0	0	4.19132e+07	0		8.64577e+08	0	0	1.11234e+06	2.03556e+08	2755.06
LT_EP	Energy production	0	1.48389e+06	0	0	0	1.36982e+09	0	7.88317e+07	1.48389e+06	0	208672	0	0	0	788317	0	0		0	0	0	0	2.19226e+09	0
		779591	3.28366e+08	1.16939e+06	2.88308e+06	4.34437e+07	3.74124e+09	3.62614e+08	1.4955e+08	8.56797e+07	8.84836e+07	1.70004e+08	3.12193e+08	2.75506e+07	0	788317	5.24377e+07	1.7229e+07		1.28274e+10	0	0	1.16368e+07	2.39582e+09	29261.1
HP_B	Building	0	2.83445e+08	0	0	0	2.02461e+09	0	0	1.25089e+08	5.45349e+07	1.48471e+08	2.2891e+08	0	0	0	0	0		0	0	0	1.16207e+06	0	2926.7													1.75024e+08	1.8735e+08	1575217431	1129029082	6.99712e+08		3.70509e+09
HP_inf	Infrastructure	0	2.69317e+07	0	0	0	0	0	4.34248e+09	6.34563e+06	0	0	0	6.24648e+09	0	0	0	788246		7.07231e+07	0	0	90989.9	1.6651e+07	225.366
HP_EP	Energy production	0	5.9322e+06	213249	0	2.13072e+07	0	2.86836e+06	1.81201e+08	3.06148e+07	0	1.51396e+07	0	6.36089e+08	19357.8	5.88722e+06	0	1.81571e+06		0	0	0	0	1.00116e+08	0											24
		0	3.16309e+08	213249	0	2.13072e+07	2.02461e+09	2.86836e+06	4.52368e+09	1.6205e+08	5.45349e+07	1.63611e+08	2.2891e+08	6.88257e+09	19357.8	5.88722e+06	0	2.60395e+06		7.07231e+07	0	0	1.25306e+06	1.16767e+08	3152.07
HHP_B	Building	0	1.58295e+08	285525	1.27535e+06	0	1.13068e+09	0	0	8.5848e+07	3.0456e+07	9.05306e+07	1.27839e+08	0	0	0	0	1.21824e+07		5.84185e+09	0	0	0	3.41298e+08	12943.8													9.85884e+07	1.05531e+08	8.87296e+08	6.35965e+08	3.59639e+08		2.08702e+09
HHP_Inf	Infrastructure	0	6.71175e+06	0	0	0	0	0	2.93287e+09	1.60565e+06	0	0	0	4.21882e+09	0	0	0	0		0	0	0	0	2.60377e+07	0
HHP_EP	Energy production	0	3.31107e+06	119025	0	1.18927e+07	0	1.60098e+06	1.01138e+08	1.70877e+07	0	8.45019e+06	0	3.55035e+08	10804.6	3.28596e+06	0	1.01344e+06		0	5.91133e+07	0	2.1029e+07	2.14765e+08	28908.4											24
		0	1.68318e+08	404551	1.27535e+06	1.18927e+07	1.13068e+09	1.60098e+06	3.03401e+09	1.04541e+08	3.0456e+07	9.89808e+07	1.27839e+08	4.57385e+09	10804.6	3.28596e+06	0	1.31959e+07		5.84185e+09	5.91133e+07	0	2.1029e+07	5.82101e+08	41852.2
	CO2 eq kg/kg	4.49	14.6	0.0675	0.0689	1.88	0.558	0.187	0.0977273	3.79	5.03	2.62	0.859	0.00235	11.2	0.859	0.859	2.51		0.0263	53.3	520	5.03	5.03	2.84		5.6	29	1.3	26	0.03	2.6	47	38	42	53.8		4.4	4.1	2.6	4.9	1.64
	Cradle to market	acrylonitrile-butadiene-styrene copolymer_acrylonitrile-butadiene-styrene copolymer production[RoW]	aluminium, primary, ingot_aluminium, ingot, primary, import from Middle East (Gulf cooperation Council)[IAI Area, EU27 & EFTA]	casting, brass_market for casting, brass[GLO]	casting, bronze_casting, bronze[RoW]	cast iron_cast iron production[RoW]	cement, unspecified_cement, blast furnace slag, 66-80%, non-US to generic market for cement, unspecified[RoW]	shale brick_shale brick production[RoW]	concrete, 25MPa_concrete production 25MPa, RNA only[RoW]	copper_copper production, primary[AU]	steel, chromium steel 18/8, hot rolled_steel production, chromium steel 18/8, hot rolled[RoW]	glass fibre_glass fibre production[RoW]	polyethylene, high density, granulate_polyethylene, high density, granulate, recycled to generic market for high density PE granulate[RoW]	limestone, crushed, for mill_market for limestone, crushed, for mill[CH]	nickel, 99.5%_market for nickel, 99.5%[GLO]	polyethylene, high density, granulate_polyethylene, high density, granulate, recycled to generic market for high density PE granulate[RoW]	polyethylene, high density, granulate_polyethylene, high density, granulate, recycled to generic market for high density PE granulate[RoW]	polyvinylchloride, emulsion polymerised_polyvinylchloride production, emulsion polymerisation[RER]		silica sand_silica sand production[DE]	silicon, solar grade_market for silicon, solar grade[GLO]	gold-silver, ingot_market for gold-silver, ingot[GLO]	steel, chromium steel 18/8, hot rolled_steel production, chromium steel 18/8, hot rolled[RoW]	steel, chromium steel 18/8, hot rolled_steel production, chromium steel 18/8, hot rolled[RoW]	synthetic rubber_synthetic rubber production[RoW]
		ABS (plastic)	Aluminium	Brass	Bronze	Cast iron	Cement	Ceramic brick	Concrete	Copper	Galvanized steel	Glass fiber	HDPE (plastic)	Limestone	Nickel	PE (plastic)	Polyurethane (foam)	PVC (plastic)		Sand	Silicon	Silver	Stainless steel	Steel	Synthetic rubber		Manganese	Chromium	Molybdenum	Tungsten	Niobium	Vanadium	Titanium	Cobalt	Tantalum	Neodymium
HT	Building	386497	4.39866e+06	8715.55	19868.4	0	0	0	0	3.5234e+07	4.91432e+07	0	0	0	0	0	998220	4.77491e+06	0	0	0	0	5.84523e+06	0	8311.83		0	0	0	0	0	0	0	0	0	0		0	5.01963e+07	2.67638e+08	0	6.84255e+07	4.87078e+08
	Infrastructure	0	0	0	1529.94	6.68101e+06	2.55787e+06	5.54681e+06	565332	0	0	0	3.67885e+06	5296.09	0	0	2.94511e+06	0	0	1.86002e+06	0	0	457679	8.37547e+07	640.039		0	0	0	0	0	0	0	0	0	0							1.08055e+08	1.17094e+09
	Energy production	0	1.11098e+07	0	0	0	0	0	5.82964e+07	565486	0	0	0	0	2.24896e+06	0	0	0	0	0	0	0	0	5.03586e+08	0		2902.08	289823	1417.32	35432.9	3.88127	472.439	4850.86	38556.8	1556.87	0							5.75806e+08
LT	Building	3.50036e+06	4.77248e+09	78933.6	179941	0	1.29198e+09	0	0	3.19102e+08	4.45072e+08	4.44863e+08	2.23201e+08	0	0	0	9.04053e+06	4.32447e+07	0	3.14622e+08	0	0	5.29381e+07	0	75277.3													0	8.41816e+08	4.48842e+09	0	1.14753e+09	1.43982e+10
	Infrastructure	0	0	0	18703.2	8.16742e+07	3.12695e+07	6.78089e+07	6.91108e+06	0	0	0	4.49733e+07	64743.9	0	0	3.60035e+07	0	0	2.27384e+07	0	0	5.59505e+06	1.02389e+09	7824.36																		1.32095e+09	2.75468e+10
	Energy production	0	2.16648e+07	0	0	0	7.64358e+08	0	7.70401e+06	5.62395e+06	0	546721	0	0	0	677165	0	0	0	0	0	0	0	1.10271e+10	0																		1.18277e+10
HP	Building	0	4.1383e+09	0	0	0	1.12973e+09	0	0	4.74089e+08	2.7431e+08	3.88995e+08	1.96634e+08	0	0	0	0	0	0	0	0	0	5.84523e+06	0	8311.83													7.70106e+08	7.68134e+08	4.09557e+09	5.53224e+09	1.14753e+09	1.89215e+10
	Infrastructure	0	3.93204e+08	0	0	0	0	0	4.24379e+08	2.40499e+07	0	0	0	1.46792e+07	0	0	0	1.9785e+06	0	1.86002e+06	0	0	457679	8.37547e+07	640.039																		9.44363e+08	2.06814e+10
	Energy production	0	8.66101e+07	14394.3	0	4.00576e+07	0	536384	1.77083e+07	1.1603e+08	0	3.96657e+07	0	1.49481e+06	216808	5.05712e+06	0	4.55743e+06	0	0	0	0	0	5.03586e+08	0											1291.2							8.15536e+08
HHP	Building	0	2.31111e+09	19273	87871.4	0	6.3092e+08	0	0	3.25364e+08	1.53194e+08	2.3719e+08	1.09814e+08	0	0	0	0	3.05779e+07	0	1.53641e+08	0	0	0	1.71673e+09	36760.4													4.33789e+08	4.32678e+08	2.30697e+09	3.11623e+09	5.89809e+08	1.25482e+10
	Infrastructure	0	9.79916e+07	0	0	0	0	0	2.86622e+08	6.0854e+06	0	0	0	9.91422e+06	0	0	0	0	0	0	0	0	0	1.3097e+08	0																		5.31582e+08	1.75907e+10
	Energy production	0	4.83416e+07	8034.21	0	2.23582e+07	0	299384	9.88395e+06	6.47624e+07	0	2.21395e+07	0	834331	121012	2.82264e+06	0	2.54374e+06	0	0	3.15074e+09	0	1.05776e+08	1.08027e+09	82099.8											1291.2							4.51098e+09
																																												6.69898e+10
																																												66989.8

## Sheet: Outflow
Year	ABS	Aluminium	Brass	Bronze	Cast iron	Cement	Ceramic brick	Concrete	Copper	Galvanized steel	Glass fiber	HDPE	Limestone	Nickel	PE	Polyurethane (foam)	PVC		Sand	Silicon		Stainless steel	Steel	Synthetic rubber		SUM
1990	0	0	0	0	0	0	0	0	0	0	0	0	0	0	0	0	0		0	0		0	0	0		0
1991	0.0318648	23.5114	0.0843825	0.224415	1.77329	183.643	5.64227	417.842	13.2267	6.47118	13.1312	18.7212	417.3	0.0478871	0.321872	1.06499	1.88495		834.397	5.54361		2.41911	118.858	0.00498866		2066.15
1992	0.0956164	70.5323	0.253178	0.673337	5.32369	550.982	16.9593	1252.91	39.6818	19.4159	39.3929	56.1672	1251.91	0.143448	0.965628	3.19903	5.65527		2503.22	16.6305		7.25761	356.572	0.0149667		6197.96
1993	0.159231	117.402	0.421536	1.12112	8.87375	917.326	28.332	2083.69	66.0597	32.3269	65.5709	93.5072	2083.98	0.238124	1.60743	5.33775	9.41505		4166.94	27.682		12.0819	593.55	0.024916		10315.6
1994	0.222331	163.814	0.588412	1.565	12.4066	1280.38	39.738	2903.89	92.1921	45.1241	91.4944	130.505	2908.13	0.330982	2.24313	7.47371	13.1406		5814.83	38.6262		16.8611	828.263	0.0347731		14391.9
1995	0.28453	209.458	0.752745	2.00218	15.9045	1637.82	51.1511	3707.23	117.908	57.7261	116.99	166.92	3718.93	0.421115	2.86854	9.59891	16.8078		7436	49.3897		21.5639	1059.16	0.0444739		18398.9
1996	0.345437	254.022	0.913465	2.42982	19.3495	1987.29	62.5422	4487.54	143.036	70.0507	141.885	202.513	4510.9	0.50766	3.47945	11.7049	20.3924		9019.53	59.8995		26.159	1284.71	0.0539537		22309.3
1997	0.404669	297.205	1.06953	2.84516	22.7238	2326.52	73.8796	5239	167.41	82.018	166.011	237.048	5278.75	0.589825	4.07178	13.7831	23.8709		10554.8	70.0844		30.6157	1503.42	0.0631499		26096.2
1998	0.461924	338.768	1.22011	3.24602	26.0137	2653.69	85.142	5957.04	190.897	93.5647	189.234	270.343	6018.3	0.667005	4.64227	15.8271	27.2245		12033.5	79.8883		34.9101	1714.13	0.0720128		29738.8
1999	0.516986	378.542	1.36463	3.63085	29.2099	2967.53	96.3181	6638.5	213.404	104.646	211.459	302.263	6726.55	0.738799	5.18863	17.8329	30.4401		13449.6	89.2709		39.0247	1916.03	0.0805069		33222.2
2000	0.569694	416.401	1.50264	3.99851	32.306	3267.08	107.403	7281.25	234.861	115.227	232.617	332.716	7401.32	0.80497	5.70918	19.7978	33.5077		14798.8	98.2032		42.9471	2108.57	0.0886065		36535.7
2001	0.619898	452.233	1.63374	4.34794	35.2954	3551.48	118.386	7883.5	255.204	125.279	252.645	361.612	8040.63	0.865357	6.20237	21.7185	36.4184		16077.1	106.658		46.6656	2291.2	0.0962878		39669.8
2002	0.674696	488.227	1.76926	4.70501	38.3681	3840.72	130.519	8485.82	275.533	135.711	272.669	390.803	8653.75	0.931491	6.68225	23.8351	39.3441		17364.2	114.838		50.3518	2480.12	0.103912		42799.6
2003	0.741262	526.614	1.92095	5.09732	41.7174	4155.11	145.068	9131.39	296.983	147.444	293.845	422.171	9253.22	1.01503	7.1634	26.39	42.4723		18741.3	122.953		54.1811	2691.77	0.111862		46108.7
2004	0.819464	567.288	2.08889	5.52586	45.3377	4493.88	162.028	9821.36	319.52	160.452	316.126	455.639	9841.11	1.11586	7.64438	29.3809	45.8131		20204.8	130.977		58.1429	2925.81	0.120136		49595
2005	0.909026	610.104	2.27221	5.98784	49.2203	4855.81	181.372	10551.4	343.049	174.689	339.426	491.089	10412.8	1.2336	8.12349	32.8012	49.3424		21749.5	138.884		62.2233	3181.36	0.128691		53241.7
2006	1.0096	654.923	2.46981	6.47977	53.3571	5239.72	203.069	11316.3	367.472	190.104	363.656	528.409	10963	1.36767	8.59943	36.6425	53.0306		23370.4	146.651		66.4101	3457.46	0.137482		57030.6
2007	1.12077	701.594	2.68128	7.0013	57.7395	5644.31	227.074	12115	392.729	206.64	388.747	567.481	11493.3	1.51733	9.07109	40.8941	56.8781		25062.1	154.261		70.6913	3753.17	0.146497		60954.1
2008	1.24209	749.991	2.90623	7.55219	62.3606	6068.4	253.344	12946.7	418.776	224.244	414.642	608.2	12006.2	1.68178	9.53781	45.5451	60.8872		26820.1	161.707		75.0577	4067.58	0.155729		65006.9
2009	1.37328	800.091	3.14422	8.1313	67.2224	6511.67	281.871	13809.7	445.6	242.891	441.33	650.547	12501.8	1.86041	10.0003	50.5907	65.0499		28643.6	169.002		79.5108	4400.23	0.165174		69185.4
2010	1.51431	851.987	3.39515	8.73803	72.3356	6974.77	312.686	14703.3	473.248	262.595	468.858	694.598	12980.6	2.05292	10.4606	56.0339	69.3618		30535.9	176.182		84.0631	4751.3	0.174844		73494
2011	1.66505	905.744	3.65894	9.37214	77.7098	7458.08	345.815	15627.1	501.755	283.359	497.266	740.406	13443.9	2.25891	10.9205	61.8759	73.8219		32499.2	183.282		88.7246	5120.81	0.184751		77936.9
2012	1.82515	961.326	3.93521	10.0329	83.3458	7961.13	381.236	16580	531.113	305.153	526.539	787.94	13893.5	2.47754	11.3808	68.1094	78.4276		34532.2	190.316		93.4964	5508.15	0.194898		82511.7
2013	1.99413	1020.29	4.22654	10.7282	89.3571	8494.04	418.928	17584.4	562.267	328.222	557.582	838.373	14368.6	2.70787	11.8739	74.7236	83.2697		36688.7	197.871		98.5802	5917.91	0.205649		87354.8
2014	2.1619	1078.65	4.51359	11.4092	95.4278	9022.18	457.177	18562.6	593.1	351.135	588.249	888.416	14822.4	2.93428	12.3645	81.3861	87.984		38824.9	205.389		103.636	6324.08	0.216237		92120.3
2015	2.33343	1143.25	4.81076	12.1102	101.961	9600.4	496.794	19562.5	626.685	375.253	622.304	943.469	15342.1	3.15394	12.9432	88.2528	92.8727		41185	214.416		109.284	6752.46	0.227766		97292.6
2016	2.51738	1218.78	5.137	12.8802	109.312	10267.5	539.311	20664.9	665.507	402.002	662.313	1007.33	15995.7	3.37872	13.6619	95.6147	98.3234		43936.6	225.819		115.953	7229.27	0.241158		103272
2017	2.70415	1297.36	5.47014	13.6685	116.916	10959	583.188	21778.3	705.899	429.516	703.976	1073.75	16665.6	3.60376	14.4078	103.171	103.921		46800.1	237.679		122.827	7718.11	0.254958		109439
2018	2.89332	1381.37	5.81242	14.4836	124.831	11691.4	628.377	22902.9	749.07	458.192	748.621	1144.62	17359.3	3.82765	15.1987	110.908	109.758		49861.4	250.315		130.014	8224.14	0.26941		115918
2019	3.10336	1484.04	6.19168	15.3632	133.992	12582.3	677.766	24093.1	799.547	490.954	803.135	1230.49	18184.9	4.04577	16.2152	119.401	116.053		53593.2	266.701		138.829	8807.54	0.286351		123567
2020	3.34974	1615.93	6.62696	16.3282	144.995	13729.1	733.714	25331.7	860.328	530.085	872.904	1339.9	19155.9	4.25023	17.5594	129.126	122.873		58378.1	288.423		150.052	9513.59	0.306768		132945
2021	3.63258	1778.21	7.11961	17.3888	157.746	15140.9	796.287	26595	931.917	575.83	958.565	1473.86	20234.2	4.44138	19.2031	140.094	130.303		64262.2	314.968		163.503	10343.6	0.330513		144049
2022	3.95174	1972.01	7.67244	18.5542	172.336	16825.5	865.557	27908	1015.05	628.387	1060.79	1633.23	21456	4.61965	21.1693	152.309	138.442		71284.8	346.754		179.329	11302.1	0.357886		156997
2023	4.30657	2199	8.28945	19.8387	188.899	18793.5	941.536	29310.3	1110.85	688.024	1180.58	1819.28	22879.3	4.78541	23.4947	165.764	147.441		79502.9	384.442		197.757	12395.2	0.389353		171966
2024	4.69632	2465.61	8.98623	21.2931	207.908	21087.3	1024.29	30930.2	1223.45	755.87	1321.75	2036.85	24695	4.93963	26.3099	180.447	157.836		89138.4	430.388		219.613	13645.7	0.426583		189587
2025	5.12011	2776.03	9.77309	22.9521	229.685	23734.2	1113.86	32858.7	1355.62	832.649	1486.78	2289.11	27036.8	5.08326	29.7034	196.347	169.994		100336	486.189		245.455	15068.7	0.47071		210289
2026	5.5769	3129.42	10.6483	24.813	254.198	26727.3	1210.23	35099.1	1507.03	918.166	1675.24	2575.38	29905.3	5.2171	33.6665	213.447	183.896		113064	551.7		275.217	16662.1	0.521633		234032
2027	6.06476	3524.17	11.6084	26.8686	281.369	30053.5	1313.25	37648.1	1677.03	1012.05	1886.25	2894.38	33293.4	5.34148	38.1812	231.706	199.488		127264	626.616		308.764	18420.1	0.579132		260723
2028	6.58154	3958.37	12.6489	29.1102	311.101	33697.3	1422.73	40500.5	1864.8	1113.86	2118.77	3244.6	37190.4	5.45685	43.2252	251.074	216.703		142869	710.56		345.931	20336.4	0.642935		290250
2029	7.1257	4430.43	13.7666	31.5314	343.322	37646.1	1538.6	43653.8	2069.69	1223.26	2371.94	3624.76	41587.1	5.56419	48.7798	271.524	235.489		159820	803.208		386.584	22405.9	0.712816		322519
2030	7.69568	4938.59	14.958	34.125	377.949	41886	1660.79	47104.2	2290.94	1339.87	2644.8	4033.49	46472	5.66454	54.8231	293.026	255.787		178054	904.188		430.568	24623	0.788521		357427
2031	8.28982	5481	16.2194	36.8831	414.893	46402.2	1789.2	50846.4	2527.77	1463.32	2936.34	4469.34	51831.8	5.75891	61.3322	315.549	277.531		197504	1013.1		477.719	26982	0.869778		394862
2032	8.90596	6055.33	17.5457	39.795	454.032	51176.2	1923.66	54870.4	2779.15	1593.09	3245.28	4930.44	57647.2	5.848	68.2776	339.044	300.632		218087	1129.45		527.83	29474.5	0.956229		434675
2033	9.54186	6659.08	18.9316	42.8493	495.237	56188	2063.96	59164.7	3044	1728.65	3570.26	5414.84	63896.8	5.93247	75.6283	363.459	324.996		239714	1252.7		580.68	32092	1.0475		476707
2034	10.1958	7290.16	20.3729	46.0368	538.4	61421.2	2209.99	63720	3321.38	1869.58	3910.13	5920.9	70561.3	6.0132	83.3565	388.761	350.542		262309	1382.37		636.075	34827.2	1.14327		520824
2035	10.8662	7946.45	21.8653	49.348	583.413	66858.9	2361.63	68525.6	3610.35	2015.44	4263.72	6446.94	77620.3	6.09101	91.435	414.914	377.187		285797	1518		693.827	37672.6	1.2432		566887
2036	11.5515	8625.87	23.4046	52.7735	630.164	72484.7	2518.74	73570.7	3910.01	2165.81	4629.9	6991.33	85053	6.16666	99.8356	441.883	404.852		310102	1659.1		753.743	40621.2	1.34697		614759
2037	12.2494	9325.83	24.9852	56.3009	678.513	78277.9	2681.08	78839.1	4219.17	2320.14	5007.24	7552.04	92832.7	6.24048	108.525	469.612	433.429		335134	1805.1		815.589	43663.1	1.45417		664264
2038	12.9578	10043.7	26.6015	59.9176	728.31	84217.6	2848.39	84313.3	4536.67	2477.88	5394.31	8127	100931	6.31271	117.469	498.043	462.81		360798	1955.41		879.125	46788.1	1.56438		715224
2039	13.6754	10777.6	28.2496	63.6146	779.447	90288.1	3020.51	89980.5	4861.61	2638.66	5790.04	8714.68	109325	6.38388	126.641	527.143	492.915		387024	2109.57		944.171	49989	1.67729		767503
2040	14.4008	11525.6	29.9258	67.3831	831.822	96475	3197.3	95827.2	5193.16	2802.09	6193.42	9313.64	117992	6.45437	136.015	556.878	523.666		413748	2267.17		1010.55	53258.8	1.79261		820972
2041	15.133	12285.9	31.6265	71.2151	885.333	102764	3378.62	101840	5530.52	2967.85	6603.48	9922.52	126910	6.52454	145.568	587.217	554.99		440907	2427.76		1078.11	56590.6	1.91004		875506
2042	15.8701	13056.5	33.3471	75.0995	939.849	109138	3564.17	108002	5872.69	3135.46	7019.03	10539.6	136052	6.59432	155.27	618.105	586.791		468424	2590.87		1146.64	59975.2	2.02923		930949
2043	16.6107	13835.2	35.0831	79.026	995.242	115579	3753.69	114295	6218.71	3304.51	7438.91	11163.2	145392	6.6637	165.093	649.491	618.98		496223	2756.01		1215.95	63404.1	2.14984		987148
2044	17.3538	14620.6	36.8317	82.9879	1051.43	122078	3947.02	120706	6567.95	3474.74	7862.39	11792.3	154908	6.73278	175.017	681.348	651.494		524256	2922.83		1285.91	66871.2	2.27163		1.044e+06
2045	18.0989	15411.4	38.5905	86.9791	1108.32	128622	4143.99	127223	6919.81	3645.89	8288.77	12425.8	164582	6.80168	185.024	713.646	684.278		552481	3091.05		1356.4	70371.2	2.3944		1.10141e+06
2046	18.8452	16206.7	40.3573	90.9945	1165.86	135205	4344.44	133835	7273.81	3817.78	8717.47	13063.1	174396	6.87052	195.1	746.361	717.284		580858	3260.4		1427.32	73899.2	2.51797		1.15929e+06
2047	19.5918	17005.1	42.1294	95.0271	1223.94	141815	4548.14	140527	7629.32	3990.13	9147.76	13702.9	184329	6.9391	205.225	779.453	750.451		609341	3430.56		1498.55	77449.1	2.64211		1.21754e+06
2048	20.3381	17805.4	43.9042	99.0709	1282.5	148442	4754.85	147288	7985.79	4162.71	9579.01	14344.4	194363	7.00738	215.383	812.886	783.724		637889	3601.25		1569.96	81015.2	2.76663		1.27607e+06
2049	21.0837	18607	45.6805	103.122	1341.46	155080	4964.43	154106	8342.89	4335.4	10010.8	14987.1	204482	7.07532	225.564	846.64	817.072		666478	3772.3		1641.51	84593.9	2.8914		1.33481e+06
2050	21.8283	19409.1	47.4573	107.179	1400.79	161726	5176.68	160975	8700.36	4508.11	10442.9	15630.5	214675	7.14292	235.758	880.691	850.466		695087	3943.57		1713.12	88182.3	3.01632		1.39372e+06
Year	Sand	Limestone	Cement	Concrete	Steel	Aluminium	HDPE	Other materials			Insulation materials
2020	58378.1	19155.9	13729.1	25331.7	9513.59	1615.93	1339.9	3880.92	132945
2021	64262.2	20234.2	15140.9	26595	10343.6	1778.21	1473.86	4221.33	144049
2022	71284.8	21456	16825.5	27908	11302.1	1972.01	1633.23	4615.28	156997
2023	79502.9	22879.3	18793.5	29310.3	12395.2	2199	1819.28	5066.4	171966
2024	89138.4	24695	21087.3	30930.2	13645.7	2465.61	2036.85	5588.21	189587
2025	100336	27036.8	23734.2	32858.7	15068.7	2776.03	2289.11	6189.69	210289
2026	113064	29905.3	26727.3	35099.1	16662.1	3129.42	2575.38	6869.57	234032
2027	127264	33293.4	30053.5	37648.1	18420.1	3524.17	2894.38	7625.16	260723
2028	142869	37190.4	33697.3	40500.5	20336.4	3958.37	3244.6	8453.19	290250
2029	159820	41587.1	37646.1	43653.8	22405.9	4430.43	3624.76	9351.1	322519
2030	178054	46472	41886	47104.2	24623	4938.59	4033.49	10316	357427
2031	197504	51831.8	46402.2	50846.4	26982	5481	4469.34	11344.8	394862
2032	218087	57647.2	51176.2	54870.4	29474.5	6055.33	4930.44	12433.5	434675
2033	239714	63896.8	56188	59164.7	32092	6659.08	5414.84	13577.9	476707
2034	262309	70561.3	61421.2	63720	34827.2	7290.16	5920.9	14774.3	520824
2035	285797	77620.3	66858.9	68525.6	37672.6	7946.45	6446.94	16019.3	566887
2036	310102	85053	72484.7	73570.7	40621.2	8625.87	6991.33	17309.3	614759
2037	335134	92832.7	78277.9	78839.1	43663.1	9325.83	7552.04	18639.6	664264
2038	360798	100931	84217.6	84313.3	46788.1	10043.7	8127	20005.8	715224
2039	387024	109325	90288.1	89980.5	49989	10777.6	8714.68	21404.3	767503
2040	413748	117992	96475	95827.2	53258.8	11525.6	9313.64	22832	820972
2041	440907	126910	102764	101840	56590.6	12285.9	9922.52	24285.8	875506
2042	468424	136052	109138	108002	59975.2	13056.5	10539.6	25761.8	930949
2043	496223	145392	115579	114295	63404.1	13835.2	11163.2	27256.1	987148
2044	524256	154908	122078	120706	66871.2	14620.6	11792.3	28766.3	1.044e+06
2045	552481	164582	128622	127223	70371.2	15411.4	12425.8	30290.1	1.10141e+06
2046	580858	174396	135205	133835	73899.2	16206.7	13063.1	31825.4	1.15929e+06
2047	609341	184329	141815	140527	77449.1	17005.1	13702.9	33369.9	1.21754e+06
2048	637889	194363	148442	147288	81015.2	17805.4	14344.4	34921.2	1.27607e+06
2049	666478	204482	155080	154106	84593.9	18607	14987.1	36478	1.33481e+06
2050	695087	214675	161726	160975	88182.3	19409.1	15630.5	38039.1	1.39372e+06
	9.86614e+06	2.85169e+06	2.30356e+06	2.40539e+06	1.29244e+06	274761	222417	551511

## Sheet: Materials_c_t
Year	Metals	Plastics	CBM	Other
1990	125576	16549	1.1903e+06	11682.1
1991	126572	16680.2	1.19974e+06	11774.7
1992	127575	16812.4	1.20925e+06	11868
1993	128503	16934.7	1.21804e+06	11954.3
1994	129363	17048	1.22619e+06	12034.3
1995	130063	17140.2	1.23283e+06	12099.4
1996	130644	17216.9	1.23834e+06	12153.6
1997	131268	17299.1	1.24426e+06	12211.6
1998	132002	17395.8	1.25121e+06	12279.9
1999	132896	17513.6	1.25968e+06	12363
2000	133764	17628.1	1.26792e+06	12443.8
2001	150954	19875.4	1.38559e+06	13413.3
2002	168460	22154.7	1.50438e+06	14395.9
2003	185915	24422.1	1.62166e+06	15364.4
2004	203091	26666.9	1.73786e+06	16314.1
2005	220144	28895.5	1.8528e+06	17250.8
2006	237160	31109.8	1.9662e+06	18177.6
2007	254143	33319.5	2.07923e+06	19100.6
2008	271520	35585.7	2.19592e+06	20054.1
2009	289492	37934.5	2.31775e+06	21051.4
2010	307792	40326.3	2.44199e+06	22069.3
2011	326115	42721.1	2.56619e+06	23085.9
2012	350697	45984.1	2.77964e+06	25056.4
2013	343614	45094.5	2.71726e+06	24406
2014	399105	52538	3.25082e+06	29718.6
2015	420390	55349.3	3.42082e+06	31255.6
2016	433851	57174.9	3.54275e+06	32367.8
2017	458560	60515.3	3.76825e+06	34481.2
2018	551257	73114.1	4.63369e+06	43156.3
2019	634055	84381	5.35978e+06	50312.5
2020	731371	97603.2	6.27241e+06	59467.8
2021	829653	110958	7.19448e+06	68720.1
2022	929240	124490	8.12885e+06	78096.1
2023	1.03642e+06	139047	9.16115e+06	88524.3
2024	1.15913e+06	155697	1.03993e+07	101174
2025	1.28343e+06	172562	1.16536e+07	113990
2026	1.40648e+06	189263	1.2898e+07	126716
2027	1.53065e+06	206114	1.41538e+07	139557
2028	1.65593e+06	223117	1.54209e+07	152516
2029	1.78233e+06	240272	1.66994e+07	165590
2030	1.90985e+06	257577	1.79892e+07	178780
2031	2.03639e+06	274753	1.92706e+07	191890
2032	2.1638e+06	292047	2.05608e+07	205091
2033	2.29208e+06	309458	2.18599e+07	218382
2034	2.42123e+06	326988	2.31678e+07	231764
2035	2.55125e+06	344636	2.44846e+07	245236
2036	2.67935e+06	362026	2.57834e+07	258531
2037	2.80807e+06	379499	2.70885e+07	271889
2038	2.93741e+06	397056	2.83998e+07	285312
2039	3.06737e+06	414697	2.97174e+07	298799
2040	3.19794e+06	432422	3.10413e+07	312350
2041	3.32626e+06	449843	3.23437e+07	325686
2042	3.455e+06	467320	3.36501e+07	339063
2043	3.58414e+06	484851	3.49607e+07	352483
2044	3.71368e+06	502438	3.62754e+07	365945
2045	3.84363e+06	520080	3.75942e+07	379450
2046	3.97212e+06	537525	3.8899e+07	392812
2047	4.1009e+06	555009	4.02066e+07	406205
2048	4.22998e+06	572532	4.15172e+07	419628
2049	4.35934e+06	590095	4.28308e+07	433081
2050	4.48899e+06	607697	4.41473e+07	446564

## Sheet: HT_B
	HT	Liftetime	Total			ABS (plastic)			Aluminium			Brass			Bronze			Cast iron			Cement			Ceramic brick			Concrete			Copper			Galvanized steel			Glass fiber			HDPE (plastic)			Limestone			Nickel			PE (plastic)
Year	N	25	Stock	Inflow	Outflow	Supply	Inflow	Outflow	Supply	Inflow	Outflow	Supply	Inflow	Outflow	Supply	Inflow	Outflow	Supply	Inflow	Outflow	Supply	Inflow	Outflow	Supply	Inflow	Outflow	Supply	Inflow	Outflow	Supply	Inflow	Outflow	Supply	Inflow	Outflow	Supply	Inflow	Outflow	Supply	Inflow	Outflow	Supply	Inflow	Outflow	Supply	Inflow	Outflow	Supply	Inflow
1990	55797.1		55797.1	0	0	11159.4	0	0	39058	0	0	16739.1	0	0	37384.1	0	0	0	0	0	0	0	0	0	0	0	0	0	0	1.20522e+06	0	0	1.26659e+06	0	0	0	0	0	0	0	0	0	0	0	0	0	0	0	0
1991	56239.3		56239.3	512.241	70.1198	11247.9	102.448	14.024	39367.5	358.569	49.0839	16871.8	153.672	21.0359	37680.3	343.201	46.9803	0	0	0	0	0	0	0	0	0	0	0	0	1.21477e+06	11064.4	1514.59	1.27663e+06	11627.9	1591.72	0	0	0	0	0	0	0	0	0	0	0	0	0	0
1992	56685.1		56685.1	656.342	210.475	11337	131.268	42.095	39679.6	459.439	147.332	17005.5	196.903	63.1425	37979	439.749	141.018	0	0	0	0	0	0	0	0	0	0	0	0	1.2244e+06	14177	4546.26	1.28675e+06	14899	4777.78	0	0	0	0	0	0	0	0	0	0	0	0	0	0
1993	57097.3		57097.3	762.862	350.715	11419.5	152.572	70.143	39968.1	534.003	245.5	17129.2	228.859	105.214	38255.2	511.118	234.979	0	0	0	0	0	0	0	0	0	0	0	0	1.2333e+06	16477.8	7575.44	1.29611e+06	17317	7961.23	0	0	0	0	0	0	0	0	0	0	0	0	0	0
1994	57479.4		57479.4	872.283	490.11	11495.9	174.457	98.022	40235.6	610.598	343.077	17243.8	261.685	147.033	38511.2	584.43	328.374	0	0	0	0	0	0	0	0	0	0	0	0	1.24156e+06	18841.3	10586.4	1.30478e+06	19800.8	11125.5	0	0	0	0	0	0	0	0	0	0	0	0	0	0
1995	57790.4		57790.4	938.888	627.905	11558.1	187.778	125.581	40453.3	657.222	439.533	17337.1	281.666	188.371	38719.6	629.055	420.696	0	0	0	0	0	0	0	0	0	0	0	0	1.24827e+06	20280	13562.7	1.31184e+06	21312.8	14253.4	0	0	0	0	0	0	0	0	0	0	0	0	0	0
1996	58049		58049	1021.85	763.323	11609.8	204.37	152.665	40634.3	715.295	534.326	17414.7	306.555	228.997	38892.8	684.64	511.426	0	0	0	0	0	0	0	0	0	0	0	0	1.25386e+06	22072	16487.8	1.31771e+06	23196	17327.4	0	0	0	0	0	0	0	0	0	0	0	0	0	0
1997	58326.2		58326.2	1172.86	895.596	11665.2	234.572	179.119	40828.3	821.002	626.917	17497.9	351.858	268.679	39078.6	785.816	600.049	0	0	0	0	0	0	0	0	0	0	0	0	1.25985e+06	25333.8	19344.9	1.32401e+06	26623.9	20330	0	0	0	0	0	0	0	0	0	0	0	0	0	0
1998	58652.2		58652.2	1350.08	1024.11	11730.4	270.016	204.822	41056.5	945.056	716.877	17595.7	405.024	307.233	39297	904.554	686.154	0	0	0	0	0	0	0	0	0	0	0	0	1.26689e+06	29161.7	22120.8	1.3314e+06	30646.8	23247.3	0	0	0	0	0	0	0	0	0	0	0	0	0	0
1999	59049.3		59049.3	1545.59	1148.44	11809.9	309.118	229.688	41334.5	1081.91	803.908	17714.8	463.677	344.532	39563.1	1035.55	769.455	0	0	0	0	0	0	0	0	0	0	0	0	1.27547e+06	33384.7	24806.3	1.34042e+06	35084.9	26069.6	0	0	0	0	0	0	0	0	0	0	0	0	0	0
2000	59435.3		59435.3	1654.17	1268.25	11887.1	330.834	253.65	41604.7	1157.92	887.775	17830.6	496.251	380.475	39821.6	1108.29	849.728	0	0	0	0	0	0	0	0	0	0	0	0	1.2838e+06	35730.1	27394.2	1.34918e+06	37549.7	28789.3	0	0	0	0	0	0	0	0	0	0	0	0	0	0
2001	73615.3		73615.3	15563.3	1383.22	14723.1	3112.66	276.644	51530.7	10894.3	968.254	22084.6	4668.99	414.966	49322.3	10427.4	926.757	0	0	0	0	0	0	0	0	0	0	0	0	1.59009e+06	336167	29877.6	1.67107e+06	353287	31399.1	0	0	0	0	0	0	0	0	0	0	0	0	0	0
2002	87975.4		87975.4	15870.4	1510.33	17595.1	3174.08	302.066	61582.8	11109.3	1057.23	26392.6	4761.12	453.099	58943.5	10633.2	1011.92	0	0	0	0	0	0	0	0	0	0	0	0	1.90027e+06	342801	32623.1	1.99704e+06	360258	34284.5	0	0	0	0	0	0	0	0	0	0	0	0	0	0
2003	102342		102342	16033.3	1666.73	20468.4	3206.66	333.346	71639.4	11223.3	1166.71	30702.6	4809.99	500.019	68569.1	10742.3	1116.71	0	0	0	0	0	0	0	0	0	0	0	0	2.21059e+06	346319	36001.4	2.32316e+06	363956	37834.8	0	0	0	0	0	0	0	0	0	0	0	0	0	0
2004	116707		116707	16217.3	1852.14	23341.4	3243.46	370.428	81695	11352.1	1296.5	35012.1	4865.19	555.642	78193.8	10865.6	1240.93	0	0	0	0	0	0	0	0	0	0	0	0	2.52087e+06	350294	40006.2	2.64925e+06	368133	42043.6	0	0	0	0	0	0	0	0	0	0	0	0	0	0
2005	131033		131033	16391.6	2065.94	26206.6	3278.32	413.188	91723	11474.1	1446.16	39309.8	4917.48	619.782	87792	10982.4	1384.18	0	0	0	0	0	0	0	0	0	0	0	0	2.83031e+06	354059	44624.3	2.97444e+06	372089	46896.8	0	0	0	0	0	0	0	0	0	0	0	0	0	0
2006	145279		145279	16553.6	2307.34	29055.8	3310.72	461.468	101695	11587.5	1615.14	43583.7	4966.08	692.202	97336.9	11090.9	1545.92	0	0	0	0	0	0	0	0	0	0	0	0	3.13803e+06	357558	49838.5	3.29783e+06	375767	52376.6	0	0	0	0	0	0	0	0	0	0	0	0	0	0
2007	159517		159517	16812.8	2575.36	31903.3	3362.56	515.072	111662	11769	1802.75	47855	5043.84	772.608	106876	11264.6	1725.49	0	0	0	0	0	0	0	0	0	0	0	0	3.44556e+06	363156	55627.8	3.62102e+06	381651	58460.7	0	0	0	0	0	0	0	0	0	0	0	0	0	0
2008	174059		174059	17411.2	2868.98	34811.7	3482.24	573.796	121841	12187.8	2008.29	52217.6	5223.36	860.694	116619	11665.5	1922.22	0	0	0	0	0	0	0	0	0	0	0	0	3.75967e+06	376082	61970	3.95113e+06	395234	65125.8	0	0	0	0	0	0	0	0	0	0	0	0	0	0
2009	189050		189050	18179.1	3187.57	37810	3635.82	637.514	132335	12725.4	2231.3	56715.1	5453.73	956.271	126664	12180	2135.67	0	0	0	0	0	0	0	0	0	0	0	0	4.08348e+06	392669	68851.5	4.29144e+06	412666	72357.8	0	0	0	0	0	0	0	0	0	0	0	0	0	0
2010	204290		204290	18770.7	3531.02	40858	3754.14	706.204	143003	13139.5	2471.71	61287	5631.21	1059.31	136874	12576.4	2365.78	0	0	0	0	0	0	0	0	0	0	0	0	4.41266e+06	405447	76270	4.63738e+06	426095	80154.2	0	0	0	0	0	0	0	0	0	0	0	0	0	0
2011	219577		219577	19186	3899.07	43915.4	3837.2	779.814	153704	13430.2	2729.35	65873.1	5755.8	1169.72	147117	12854.6	2612.38	0	0	0	0	0	0	0	0	0	0	0	0	4.74286e+06	414418	84219.9	4.9844e+06	435522	88508.9	0	0	0	0	0	0	0	0	0	0	0	0	0	0
2012	234919		234919	19632.6	4290.88	46983.7	3926.52	858.176	164443	13742.8	3003.62	70475.6	5889.78	1287.26	157395	13153.8	2874.89	0	0	0	0	0	0	0	0	0	0	0	0	5.07424e+06	424064	92683	5.33265e+06	445660	97403	0	0	0	0	0	0	0	0	0	0	0	0	0	0
2013	233091		233091	2877.69	4705.35	46618.2	575.538	941.07	163164	2014.38	3293.74	69927.3	863.307	1411.61	156171	1928.05	3152.58	0	0	0	0	0	0	0	0	0	0	0	0	5.03476e+06	62158.1	101636	5.29116e+06	65323.6	106811	0	0	0	0	0	0	0	0	0	0	0	0	0	0
2014	245913		245913	17941.9	5119.65	49182.6	3588.38	1023.93	172139	12559.3	3583.75	73773.9	5382.57	1535.89	164762	12021.1	3430.17	0	0	0	0	0	0	0	0	0	0	0	0	5.31172e+06	387545	110584	5.58223e+06	407281	116216	0	0	0	0	0	0	0	0	0	0	0	0	0	0
2015	258978		258978	18593.8	5529.44	51795.5	3718.76	1105.89	181284	13015.7	3870.61	77693.3	5578.14	1658.83	173515	12457.8	3704.72	0	0	0	0	0	0	0	0	0	0	0	0	5.59391e+06	401626	119436	5.87879e+06	422079	125518	0	0	0	0	0	0	0	0	0	0	0	0	0	0
2016	267374		267374	14349.3	5952.34	53474.9	2869.86	1190.47	187162	10044.5	4166.64	80212.3	4304.79	1785.7	179141	9614.03	3988.07	0	0	0	0	0	0	0	0	0	0	0	0	5.77529e+06	309945	128571	6.0694e+06	325729	135118	0	0	0	0	0	0	0	0	0	0	0	0	0	0
2017	279489		279489	18495.9	6381.69	55897.7	3699.18	1276.34	195642	12947.1	4467.18	83846.6	5548.77	1914.51	187257	12392.3	4275.73	0	0	0	0	0	0	0	0	0	0	0	0	6.03695e+06	399511	137845	6.34439e+06	419857	144864	0	0	0	0	0	0	0	0	0	0	0	0	0	0
2018	282360		282360	9686.15	6815.26	56471.9	1937.23	1363.05	197652	6780.3	4770.68	84707.9	2905.84	2044.58	189181	6489.72	4566.22	0	0	0	0	0	0	0	0	0	0	0	0	6.09897e+06	209221	147210	6.40956e+06	219876	154706	0	0	0	0	0	0	0	0	0	0	0	0	0	0
2019	285261		285261	10146.9	7245.14	57052.3	2029.38	1449.03	199683	7102.83	5071.6	85578.4	3044.07	2173.54	191125	6798.42	4854.24	0	0	0	0	0	0	0	0	0	0	0	0	6.16164e+06	219173	156495	6.47543e+06	230335	164465	0	0	0	0	0	0	0	0	0	0	0	0	0	0
2020	288691		288691	11089.1	7658.88	57738.3	2217.82	1531.78	202084	7762.37	5361.22	86607.4	3326.73	2297.66	193423	7429.7	5131.45	0	0	0	0	0	0	0	0	0	0	0	0	6.23574e+06	239525	165432	6.5533e+06	251723	173857	0	0	0	0	0	0	0	0	0	0	0	0	0	0
2021	291987		291987	11352.5	8056.5	58397.5	2270.5	1611.3	204391	7946.75	5639.55	87596.2	3405.75	2416.95	195632	7606.18	5397.86	0	0	0	0	0	0	0	0	0	0	0	0	6.30693e+06	245214	174020	6.62812e+06	257702	182883	0	0	0	0	0	0	0	0	0	0	0	0	0	0
2022	295301		295301	11751.6	8438	59060.2	2350.32	1687.6	206711	8226.12	5906.6	88590.3	3525.48	2531.4	197852	7873.57	5653.46	0	0	0	0	0	0	0	0	0	0	0	0	6.3785e+06	253835	182261	6.70334e+06	266761	191543	0	0	0	0	0	0	0	0	0	0	0	0	0	0
2023	298632		298632	12134.1	8802.85	59726.5	2426.82	1760.57	209043	8493.87	6161.99	89589.7	3640.23	2640.86	200084	8129.85	5897.91	0	0	0	0	0	0	0	0	0	0	0	0	6.45046e+06	262097	190142	6.77896e+06	275444	199825	0	0	0	0	0	0	0	0	0	0	0	0	0	0
2024	301981		301981	12499.8	9150.91	60396.3	2499.96	1830.18	211387	8749.86	6405.64	90594.4	3749.94	2745.27	202327	8374.87	6131.11	0	0	0	0	0	0	0	0	0	0	0	0	6.5228e+06	269996	197660	6.85498e+06	283745	207726	0	0	0	0	0	0	0	0	0	0	0	0	0	0
2025	305348		305348	12848.8	9482.17	61069.6	2569.76	1896.43	213744	8994.16	6637.52	91604.4	3854.64	2844.65	204583	8608.7	6353.05	0	0	0	0	0	0	0	0	0	0	0	0	6.59551e+06	277534	204815	6.9314e+06	291668	215245	0	0	0	0	0	0	0	0	0	0	0	0	0	0
2026	308113		308113	12561.9	9796.79	61622.6	2512.38	1959.36	215679	8793.33	6857.75	92433.9	3768.57	2939.04	206436	8416.47	6563.85	0	0	0	0	0	0	0	0	0	0	0	0	6.65524e+06	271337	211611	6.99417e+06	285155	222387	0	0	0	0	0	0	0	0	0	0	0	0	0	0
2027	310891		310891	12871.8	10094.3	62178.1	2574.36	2018.86	217623	9010.26	7066.01	93267.2	3861.54	3028.29	208297	8624.11	6763.18	0	0	0	0	0	0	0	0	0	0	0	0	6.71524e+06	278031	218037	7.05721e+06	292190	229141	0	0	0	0	0	0	0	0	0	0	0	0	0	0
2028	313680		313680	13164.1	10374.2	62736.1	2632.82	2074.84	219576	9214.87	7261.94	94104.1	3949.23	3112.26	210166	8819.95	6950.71	0	0	0	0	0	0	0	0	0	0	0	0	6.7755e+06	284345	224083	7.12055e+06	298825	235494	0	0	0	0	0	0	0	0	0	0	0	0	0	0
2029	316483		316483	13439.5	10637.1	63296.6	2687.9	2127.42	221538	9407.65	7445.97	94944.8	4031.85	3191.13	212043	9004.47	7126.86	0	0	0	0	0	0	0	0	0	0	0	0	6.83603e+06	290293	229761	7.18416e+06	305077	241462	0	0	0	0	0	0	0	0	0	0	0	0	0	0
2030	319298		319298	13698.5	10883.7	63859.5	2739.7	2176.74	223508	9588.95	7618.59	95789.3	4109.55	3265.11	213929	9178	7292.08	0	0	0	0	0	0	0	0	0	0	0	0	6.89683e+06	295888	235088	7.24805e+06	310956	247060	0	0	0	0	0	0	0	0	0	0	0	0	0	0
2031	321795		321795	13611.9	11114.7	64358.9	2722.38	2222.94	225256	9528.33	7780.29	96538.4	4083.57	3334.41	215602	9119.97	7446.85	0	0	0	0	0	0	0	0	0	0	0	0	6.95077e+06	294017	240078	7.30474e+06	308990	252304	0	0	0	0	0	0	0	0	0	0	0	0	0	0
2032	324302		324302	13837.3	11330.4	64860.3	2767.46	2266.08	227011	9686.11	7931.28	97290.5	4151.19	3399.12	217282	9270.99	7591.37	0	0	0	0	0	0	0	0	0	0	0	0	7.00491e+06	298886	244737	7.36165e+06	314107	257200	0	0	0	0	0	0	0	0	0	0	0	0	0	0
2033	326818		326818	14048	11531.4	65363.6	2809.6	2306.28	228773	9833.6	8071.98	98045.5	4214.4	3459.42	218968	9412.16	7726.04	0	0	0	0	0	0	0	0	0	0	0	0	7.05927e+06	303437	249078	7.41877e+06	318890	261763	0	0	0	0	0	0	0	0	0	0	0	0	0	0
2034	329344		329344	14244.8	11718.5	65868.9	2848.96	2343.7	230541	9971.36	8202.95	98803.3	4273.44	3515.55	220661	9544.02	7851.4	0	0	0	0	0	0	0	0	0	0	0	0	7.11384e+06	307688	253120	7.47612e+06	323357	266010	0	0	0	0	0	0	0	0	0	0	0	0	0	0
2035	331880		331880	14428.8	11892.8	66376.1	2885.76	2378.56	232316	10100.2	8324.96	99564.1	4328.64	3567.84	222360	9667.3	7968.18	0	0	0	0	0	0	0	0	0	0	0	0	7.16862e+06	311662	256884	7.53368e+06	327534	269967	0	0	0	0	0	0	0	0	0	0	0	0	0	0
2036	334078		334078	14253.4	12055.3	66815.7	2850.68	2411.06	233855	9977.38	8438.71	100224	4276.02	3616.59	223833	9549.78	8077.05	0	0	0	0	0	0	0	0	0	0	0	0	7.2161e+06	307873	260394	7.58358e+06	323552	273655	0	0	0	0	0	0	0	0	0	0	0	0	0	0
2037	336284		336284	14411.5	12206.5	67256.7	2882.3	2441.3	235398	10088	8544.55	100885	4323.45	3661.95	225310	9655.7	8178.36	0	0	0	0	0	0	0	0	0	0	0	0	7.26372e+06	311288	263660	7.63364e+06	327141	277088	0	0	0	0	0	0	0	0	0	0	0	0	0	0
2038	338495		338495	14558.9	12347	67699.1	2911.78	2469.4	236947	10191.2	8642.9	101549	4367.67	3704.1	226792	9754.46	8272.49	0	0	0	0	0	0	0	0	0	0	0	0	7.3115e+06	314472	266695	7.68385e+06	330487	280277	0	0	0	0	0	0	0	0	0	0	0	0	0	0
2039	340714		340714	14696.6	12477.9	68142.8	2939.32	2495.58	238500	10287.6	8734.53	102214	4408.98	3743.37	228278	9846.72	8360.19	0	0	0	0	0	0	0	0	0	0	0	0	7.35943e+06	317447	269523	7.73421e+06	333613	283248	0	0	0	0	0	0	0	0	0	0	0	0	0	0
2040	342940		342940	14825.7	12600.1	68588	2965.14	2520.02	240058	10378	8820.07	102882	4447.71	3780.03	229770	9933.22	8442.07	0	0	0	0	0	0	0	0	0	0	0	0	7.4075e+06	320235	272162	7.78473e+06	336543	286022	0	0	0	0	0	0	0	0	0	0	0	0	0	0
2041	344876		344876	14650.5	12714.7	68975.1	2930.1	2542.94	241413	10255.3	8900.29	103463	4395.15	3814.41	231067	9815.84	8518.85	0	0	0	0	0	0	0	0	0	0	0	0	7.44931e+06	316451	274638	7.82868e+06	332566	288624	0	0	0	0	0	0	0	0	0	0	0	0	0	0
2042	346816		346816	14762.5	12822.1	69363.2	2952.5	2564.42	242771	10333.8	8975.47	104045	4428.75	3846.63	232367	9890.88	8590.81	0	0	0	0	0	0	0	0	0	0	0	0	7.49123e+06	318870	276957	7.87272e+06	335109	291062	0	0	0	0	0	0	0	0	0	0	0	0	0	0
2043	348761		348761	14867.9	12923	69752.2	2973.58	2584.6	244133	10407.5	9046.1	104628	4460.37	3876.9	233670	9961.49	8658.41	0	0	0	0	0	0	0	0	0	0	0	0	7.53324e+06	321147	279137	7.91687e+06	337501	293352	0	0	0	0	0	0	0	0	0	0	0	0	0	0
2044	350710		350710	14967.5	13018.1	70142.1	2993.5	2603.62	245497	10477.2	9112.67	105213	4490.25	3905.43	234976	10028.2	8722.13	0	0	0	0	0	0	0	0	0	0	0	0	7.57534e+06	323298	281191	7.96112e+06	339762	295511	0	0	0	0	0	0	0	0	0	0	0	0	0	0
2045	352664		352664	15062.2	13108.3	70532.8	3012.44	2621.66	246865	10543.5	9175.81	105799	4518.66	3932.49	236285	10091.7	8782.56	0	0	0	0	0	0	0	0	0	0	0	0	7.61755e+06	325344	283139	8.00548e+06	341912	297558	0	0	0	0	0	0	0	0	0	0	0	0	0	0
2046	354457		354457	14986.7	13194.3	70891.3	2997.34	2638.86	248120	10490.7	9236.01	106337	4496.01	3958.29	237486	10041.1	8840.18	0	0	0	0	0	0	0	0	0	0	0	0	7.65626e+06	323713	284997	8.04617e+06	340198	299511	0	0	0	0	0	0	0	0	0	0	0	0	0	0
2047	356252		356252	15072.2	13276.6	71250.5	3014.44	2655.32	249377	10550.5	9293.62	106876	4521.66	3982.98	238689	10098.4	8895.32	0	0	0	0	0	0	0	0	0	0	0	0	7.69505e+06	325560	286775	8.08693e+06	342139	301379	0	0	0	0	0	0	0	0	0	0	0	0	0	0
2048	358051		358051	15154.4	13355.5	71610.2	3030.88	2671.1	250636	10608.1	9348.85	107415	4546.32	4006.65	239894	10153.4	8948.19	0	0	0	0	0	0	0	0	0	0	0	0	7.7339e+06	327335	288479	8.12776e+06	344005	303170	0	0	0	0	0	0	0	0	0	0	0	0	0	0
2049	359853		359853	15233.8	13431.7	71970.6	3046.76	2686.34	251897	10663.7	9402.19	107956	4570.14	4029.51	241102	10206.6	8999.24	0	0	0	0	0	0	0	0	0	0	0	0	7.77283e+06	329050	290125	8.16867e+06	345807	304900	0	0	0	0	0	0	0	0	0	0	0	0	0	0
2050	361658		361658	15311	13505.7	72331.7	3062.2	2701.14	253161	10717.7	9453.99	108498	4593.3	4051.71	242311	10258.4	9048.82	0	0	0	0	0	0	0	0	0	0	0	0	7.81182e+06	330718	291723	8.20965e+06	347560	306579	0	0	0	0	0	0	0	0	0	0	0	0	0	0
kg			305862	739598	433736	-667.839	86079.5	86747.3	-2337.44	301278	303616	-1001.76	129119	130121	-2237.26	288366	290603	0	0	0	0	0	0	0	0	0	0	0	0	-72126.6	9.29658e+06	9.36871e+06	-75799.7	9.77002e+06	9.84582e+06	0	0	0	0	0	0	0	0	0	0	0	0	0	0
Tonnes						-0.667839	86.0795	86.7473	-2.33744	301.278	303.616	-1.00176	129.119	130.121	-2.23726	288.366	290.603	0	0	0	0	0	0	0	0	0	0	0	0	-72.1266	9296.58	9368.71	-75.7997	9770.02	9845.82	0	0	0	0	0	0	0	0	0	0	0	0	0	0
[truncated: 28 more columns]

## Sheet: HT_Inf
	HT	Liftetime	Total			ABS (plastic)			Aluminium			Brass			Bronze			Cast iron			Cement			Ceramic brick			Concrete			Copper			Galvanized steel			Glass fiber			HDPE (plastic)			Limestone			Nickel			PE (plastic)
Year	N	50	Stock	Inflow	Outflow	Supply	Inflow	Outflow	Supply	Inflow	Outflow	Supply	Inflow	Outflow	Supply	Inflow	Outflow	Supply	Inflow	Outflow	Supply	Inflow	Outflow	Supply	Inflow	Outflow	Supply	Inflow	Outflow	Supply	Inflow	Outflow	Supply	Inflow	Outflow	Supply	Inflow	Outflow	Supply	Inflow	Outflow	Supply	Inflow	Outflow	Supply	Inflow	Outflow	Supply	Inflow
1990	55797.1		55797.1	0	0	0	0	0	0	0	0	0	0	0	5140.31	0	0	822659	0	0	1.06116e+06	0	0	6.86653e+06	0	0	1.33913e+06	0	0	0	0	0	0	0	0	0	0	0	991413	0	0	521703	0	0	0	0	0	0	0
1991	56239.3		56239.3	464.435	22.3144	0	0	0	0	0	0	0	0	0	5181.04	42.7861	2.05571	829177	6847.51	328.998	1.06957e+06	8832.68	424.378	6.92094e+06	57154.5	2746.07	1.34974e+06	11146.4	535.546	0	0	0	0	0	0	0	0	0	999268	8252.16	396.486	525837	4342.47	208.64	0	0	0	0	0
1992	56685.1		56685.1	512.943	67.0754	0	0	0	0	0	0	0	0	0	5222.12	47.2549	6.17932	835751	7562.7	988.943	1.07804e+06	9755.21	1275.65	6.97581e+06	63124	8254.47	1.36044e+06	12310.6	1609.81	0	0	0	0	0	0	0	0	0	1.00719e+06	9114.06	1191.81	530006	4796.02	627.155	0	0	0	0	0
1993	57097.3		57097.3	524.213	112.066	0	0	0	0	0	0	0	0	0	5260.09	48.2931	10.3241	841828	7728.87	1652.27	1.08588e+06	9969.55	2131.29	7.02653e+06	64511	13791.1	1.37033e+06	12581.1	2689.58	0	0	0	0	0	0	0	0	0	1.01451e+06	9314.3	1991.21	533859	4901.39	1047.82	0	0	0	0	0
1994	57479.4		57479.4	539.376	157.204	0	0	0	0	0	0	0	0	0	5295.29	49.69	14.4824	847462	7952.42	2317.78	1.09315e+06	10257.9	2989.73	7.07356e+06	66377	19345.9	1.37951e+06	12945	3772.9	0	0	0	0	0	0	0	0	0	1.0213e+06	9583.72	2793.23	537433	5043.17	1469.86	0	0	0	0	0
1995	57790.4		57790.4	513.374	202.391	0	0	0	0	0	0	0	0	0	5323.94	47.2946	18.6453	852048	7569.06	2984	1.09907e+06	9763.41	3849.1	7.11183e+06	63177.1	24906.7	1.38697e+06	12321	4857.38	0	0	0	0	0	0	0	0	0	1.02683e+06	9121.71	3596.12	540340	4800.05	1892.36	0	0	0	0	0
1996	58049		58049	506.044	247.516	0	0	0	0	0	0	0	0	0	5347.76	46.6193	22.8024	855859	7460.99	3649.31	1.10398e+06	9624.01	4707.29	7.14365e+06	62275	30459.9	1.39317e+06	12145.1	5940.38	0	0	0	0	0	0	0	0	0	1.03142e+06	8991.47	4397.91	542758	4731.51	2314.27	0	0	0	0	0
1997	58326.2		58326.2	569.721	292.459	0	0	0	0	0	0	0	0	0	5373.3	52.4855	26.9428	859947	8399.82	4311.94	1.10926e+06	10835	5562.02	7.17777e+06	70111.3	35990.7	1.39983e+06	13673.3	7019.02	0	0	0	0	0	0	0	0	0	1.03635e+06	10122.9	5196.46	545350	5326.89	2734.49	0	0	0	0	0
1998	58652.2		58652.2	663.109	337.139	0	0	0	0	0	0	0	0	0	5403.33	61.0889	31.0589	864753	9776.71	4970.69	1.11545e+06	12611.1	6411.75	7.21788e+06	81603.9	41489.2	1.40765e+06	15914.6	8091.34	0	0	0	0	0	0	0	0	0	1.04214e+06	11782.2	5990.34	548398	6200.07	3152.25	0	0	0	0	0
1999	59049.3		59049.3	778.674	381.515	0	0	0	0	0	0	0	0	0	5439.92	71.7353	35.1471	870609	11480.6	5624.96	1.12301e+06	14808.9	7255.7	7.26676e+06	95825.6	46950.2	1.41718e+06	18688.2	9156.36	0	0	0	0	0	0	0	0	0	1.0492e+06	13835.6	6778.82	552111	7280.6	3567.17	0	0	0	0	0
2000	59435.3		59435.3	811.489	425.57	0	0	0	0	0	0	0	0	0	5475.47	74.7584	39.2056	876299	11964.4	6274.5	1.13035e+06	15433	8093.54	7.31425e+06	99863.9	52371.7	1.42645e+06	19475.7	10213.7	0	0	0	0	0	0	0	0	0	1.05606e+06	14418.7	7561.6	555720	7587.42	3979.08	0	0	0	0	0
2001	73615.3		73615.3	14649.3	469.263	0	0	0	0	0	0	0	0	0	6781.81	1349.57	43.2309	1.08537e+06	215986	6918.7	1.40003e+06	278602	8924.5	9.05929e+06	1.80278e+06	57748.7	1.76677e+06	351583	11262.3	0	0	0	0	0	0	0	0	0	1.30801e+06	260291	8337.94	688303	136971	4387.61	0	0	0	0	0
2002	87975.4		87975.4	14878.1	518.047	0	0	0	0	0	0	0	0	0	8104.73	1370.64	47.7251	1.29709e+06	219359	7637.96	1.67313e+06	282954	9852.28	1.08265e+07	1.83094e+06	63752.2	2.11141e+06	357074	12433.1	0	0	0	0	0	0	0	0	0	1.56316e+06	264357	9204.75	822570	139110	4843.74	0	0	0	0	0
2003	102342		102342	14944	577.438	0	0	0	0	0	0	0	0	0	9428.26	1376.72	53.1965	1.5089e+06	220331	8513.6	1.94635e+06	284207	10981.8	1.25945e+07	1839046	71061	2.45621e+06	358656	13858.5	0	0	0	0	0	0	0	0	0	1.81843e+06	265527	10260	956898	139726	5399.05	0	0	0	0	0
2004	116707		116707	15012.5	647.424	0	0	0	0	0	0	0	0	0	10751.6	1383.03	59.6439	1.7207e+06	221341	9545.46	2.21955e+06	285510	12312.8	1.43623e+07	1.84748e+06	79673.6	2.80097e+06	360300	15538.2	0	0	0	0	0	0	0	0	0	2.07367e+06	266745	11503.5	1.09121e+06	140367	6053.41	0	0	0	0	0
2005	131033		131033	15053.6	727.904	0	0	0	0	0	0	0	0	0	12071.4	1386.81	67.0582	1.93191e+06	221947	10732	2.492e+06	286291	13843.4	1.61252e+07	1.85253e+06	89577.7	3.14479e+06	361286	17469.7	0	0	0	0	0	0	0	0	0	2.32821e+06	267475	12933.5	1.22516e+06	140751	6805.9	0	0	0	0	0
2006	145279		145279	15065	818.745	0	0	0	0	0	0	0	0	0	13383.8	1387.86	75.4269	2.14196e+06	222115	12071.4	2.76293e+06	286508	15571	1.78784e+07	1.85394e+06	100757	3.4867e+06	361560	19649.9	0	0	0	0	0	0	0	0	0	2.58134e+06	267677	14547.6	1.35836e+06	140858	7655.27	0	0	0	0	0
2007	159517		159517	15157.2	919.767	0	0	0	0	0	0	0	0	0	14695.5	1396.36	84.7335	2.35187e+06	223474	13560.8	3.0337e+06	288262	17492.2	1.96305e+07	1.86528e+06	113189	3.8284e+06	363773	22074.4	0	0	0	0	0	0	0	0	0	2.83432e+06	269316	16342.6	1.49148e+06	141720	8599.82	0	0	0	0	0
2008	174059		174059	15573	1030.79	0	0	0	0	0	0	0	0	0	16035.2	1434.66	94.9615	2.56628e+06	229604	15197.7	3.31027e+06	296169	19603.7	2.14201e+07	1.91645e+06	126852	4.17741e+06	373752	24739	0	0	0	0	0	0	0	0	0	3.0927e+06	276704	18315.2	1.62745e+06	145608	9637.89	0	0	0	0	0
2009	189050		189050	16143.3	1151.78	0	0	0	0	0	0	0	0	0	17416.3	1487.2	106.108	2.78731e+06	238013	16981.6	3.59538e+06	307015	21904.7	2.3265e+07	1.98663e+06	141741	4.53721e+06	387439	27642.7	0	0	0	0	0	0	0	0	0	3.35908e+06	286837	20465	1.76762e+06	150940	10769.1	0	0	0	0	0
2010	204290		204290	16522.6	1282.85	0	0	0	0	0	0	0	0	0	18820.2	1522.14	118.183	3.012e+06	243605	18914	3.88521e+06	314229	24397.4	2.51404e+07	2.03331e+06	157871	4.90296e+06	396542	30788.4	0	0	0	0	0	0	0	0	0	3.62986e+06	293576	22793.9	1.91011e+06	154486	11994.6	0	0	0	0	0
2011	219577		219577	16711.1	1424.12	0	0	0	0	0	0	0	0	0	20228.5	1539.51	131.197	3.23739e+06	246384	20996.9	4.17594e+06	317814	27084.1	2.70217e+07	2.05651e+06	175256	5.26985e+06	401066	34178.9	0	0	0	0	0	0	0	0	0	3.90148e+06	296926	25304	2.05304e+06	156249	13315.5	0	0	0	0	0
2012	234919		234919	16917.2	1575.5	0	0	0	0	0	0	0	0	0	21641.9	1558.5	145.143	3.46358e+06	249423	23228.8	4.46771e+06	321733	29963.1	2.89097e+07	2.08187e+06	193885	5.63805e+06	406013	37812	0	0	0	0	0	0	0	0	0	4.17407e+06	300588	27993.7	2.19649e+06	158176	14730.9	0	0	0	0	0
2013	233091		233091	-90.8395	1736.81	0	0	0	0	0	0	0	0	0	21473.5	-8.36859	160.004	3.43663e+06	-1339.31	25607.1	4.43295e+06	-1727.6	33030.9	2.86848e+07	-11178.9	213736	5.59418e+06	-2180.15	41683.4	0	0	0	0	0	0	0	0	0	4.1416e+06	-1614.05	30859.9	2.1794e+06	-849.349	16239.2	0	0	0	0	0
2014	245913		245913	14723.2	1901.01	0	0	0	0	0	0	0	0	0	22654.7	1356.37	175.131	3.62568e+06	217075	28028	4.67681e+06	280008	36153.6	3.02627e+07	1.81187e+06	233943	5.90192e+06	353357	45624.2	0	0	0	0	0	0	0	0	0	4.36943e+06	261604	33777.5	2.29929e+06	137662	17774.4	0	0	0	0	0
2015	258978		258978	15131.2	2066.86	0	0	0	0	0	0	0	0	0	23858.3	1393.96	190.409	3.8183e+06	223091	30473.3	4.92527e+06	287767	39307.8	3.18704e+07	1.86208e+06	254353	6.21546e+06	363149	49604.6	0	0	0	0	0	0	0	0	0	4.60156e+06	268854	36724.3	2.42144e+06	141477	19325.1	0	0	0	0	0
2016	267374		267374	10637	2240.11	0	0	0	0	0	0	0	0	0	24631.9	979.934	206.37	3.9421e+06	156829	33027.6	5.08496e+06	202296	42602.7	3.29038e+07	1.30902e+06	275674	6.41699e+06	255288	53762.6	0	0	0	0	0	0	0	0	0	4.75075e+06	189000	39802.6	2.49995e+06	99455.9	20945	0	0	0	0	0
2017	279489		279489	14533	2418.77	0	0	0	0	0	0	0	0	0	25747.9	1338.85	222.829	4.12071e+06	214271	35661.7	5.31535e+06	276390	46000.5	3.43946e+07	1.78847e+06	297660	6.70773e+06	348792	58050.5	0	0	0	0	0	0	0	0	0	4.966e+06	258225	42977.1	2.61322e+06	135884	22615.5	0	0	0	0	0
2018	282360		282360	5473.12	2602.23	0	0	0	0	0	0	0	0	0	26012.4	504.211	239.73	4.16304e+06	80694.3	38366.6	5.36995e+06	104088	49489.5	3.47479e+07	673536	320237	6.77663e+06	131355	62453.5	0	0	0	0	0	0	0	0	0	5.01701e+06	97247.3	46236.9	2.64006e+06	51173.7	24330.9	0	0	0	0	0
2019	285261		285261	5689.83	2788.06	0	0	0	0	0	0	0	0	0	26279.7	524.176	256.85	4.20582e+06	83889.4	41106.5	5.42513e+06	108210	53023.7	3.5105e+07	700205	343106	6.84627e+06	136556	66913.4	0	0	0	0	0	0	0	0	0	5.06857e+06	101098	49538.7	2.66719e+06	53199.9	26068.4	0	0	0	0	0
2020	288691		288691	6402.56	2972.36	0	0	0	0	0	0	0	0	0	26595.7	589.836	273.829	4.25639e+06	94397.7	43823.7	5.49037e+06	121765	56528.7	3.55271e+07	787915	365786	6.9286e+06	153661	71336.6	0	0	0	0	0	0	0	0	0	5.12952e+06	113762	52813.4	2.69927e+06	59863.9	27791.6	0	0	0	0	0
2021	291987		291987	6451.13	3155.14	0	0	0	0	0	0	0	0	0	26899.3	594.31	290.667	4.30499e+06	95113.8	46518.6	5.55305e+06	122688	60004.8	3.59327e+07	793892	388279	7.0077e+06	154827	75723.4	0	0	0	0	0	0	0	0	0	5.18808e+06	114625	56061.1	2.73008e+06	60318.1	29500.6	0	0	0	0	0
2022	295301		295301	6650	3336.36	0	0	0	0	0	0	0	0	0	27204.6	612.631	307.362	4.35385e+06	98045.9	49190.5	5.61607e+06	126471	63451.3	3.63405e+07	818366	410581	7.08723e+06	159600	80072.6	0	0	0	0	0	0	0	0	0	5.24696e+06	118158	59281	2.76107e+06	62177.5	31195	0	0	0	0	0
2023	298632		298632	6847.07	3515.78	0	0	0	0	0	0	0	0	0	27511.5	630.786	323.891	4.40296e+06	100951	51835.8	5.67943e+06	130218	66863.5	3.67504e+07	842618	432661	7.16718e+06	164330	84378.7	0	0	0	0	0	0	0	0	0	5.30615e+06	121660	62469	2.79221e+06	64020.1	32872.5	0	0	0	0	0
2024	301981		301981	7042.18	3693.25	0	0	0	0	0	0	0	0	0	27820	648.761	340.241	4.45234e+06	103828	54452.4	5.74312e+06	133929	70238.7	3.71626e+07	866628	454501	7.24755e+06	169012	88638	0	0	0	0	0	0	0	0	0	5.36565e+06	125127	65622.3	2.82353e+06	65844.4	34531.9	0	0	0	0	0
2025	305348		305348	7235.18	3868.6	0	0	0	0	0	0	0	0	0	28130.2	666.541	356.395	4.50197e+06	106674	57037.7	5.80714e+06	137600	73573.5	3.75769e+07	890379	476080	7.32835e+06	173644	92846.4	0	0	0	0	0	0	0	0	0	5.42547e+06	128556	68737.9	2.855e+06	67648.9	36171.4	0	0	0	0	0
2026	308113		308113	6806.79	4041.69	0	0	0	0	0	0	0	0	0	28384.9	627.076	372.341	4.54274e+06	100358	59589.7	5.85973e+06	129452	76865.4	3.79172e+07	837661	497380	7.39471e+06	163363	97000.6	0	0	0	0	0	0	0	0	0	5.4746e+06	120944	71813.4	2.88086e+06	63643.5	37789.8	0	0	0	0	0
2027	310891		310891	6989.67	4212.16	0	0	0	0	0	0	0	0	0	28640.8	643.923	388.045	4.58369e+06	103054	62103	5.91255e+06	132930	80107.4	3.8259e+07	860166	518359	7.46137e+06	167752	101092	0	0	0	0	0	0	0	0	0	5.52395e+06	124194	74842.4	2.90683e+06	65353.4	39383.7	0	0	0	0	0
2028	313680		313680	7169.55	4379.62	0	0	0	0	0	0	0	0	0	28897.8	660.495	403.472	4.62483e+06	105706	64572	5.96561e+06	136351	83292.2	3.86023e+07	882303	538967	7.52833e+06	172069	105111	0	0	0	0	0	0	0	0	0	5.57353e+06	127390	77817.8	2.93291e+06	67035.3	40949.4	0	0	0	0	0
2029	316483		316483	7346.33	4543.99	0	0	0	0	0	0	0	0	0	29156	676.781	418.615	4.66614e+06	108312	66995.5	6.01891e+06	139713	86418.2	3.89472e+07	904058	559195	7.59559e+06	176312	109056	0	0	0	0	0	0	0	0	0	5.62332e+06	130531	80738.4	2.95911e+06	68688.2	42486.3	0	0	0	0	0
2030	319298		319298	7519.91	4705.15	0	0	0	0	0	0	0	0	0	29415.3	692.772	433.462	4.70764e+06	110872	69371.6	6.07244e+06	143015	89483.1	3.92936e+07	925419	579028	7.66314e+06	180478	112924	0	0	0	0	0	0	0	0	0	5.67333e+06	133615	83601.9	2.98543e+06	70311.2	43993.2	0	0	0	0	0
2031	321795		321795	7360.21	4863.03	0	0	0	0	0	0	0	0	0	29645.3	678.059	448.007	4.74446e+06	108517	71699.3	6.11993e+06	139977	92485.7	3.96009e+07	905766	598457	7.72307e+06	176645	116713	0	0	0	0	0	0	0	0	0	5.7177e+06	130777	86407.1	3.00878e+06	68818	45469.3	0	0	0	0	0
2032	324302		324302	7524.29	5017.43	0	0	0	0	0	0	0	0	0	29876.3	693.175	462.231	4.78142e+06	110936	73975.7	6.16761e+06	143098	95422.1	3.99094e+07	925958	617457	7.78324e+06	180583	120418	0	0	0	0	0	0	0	0	0	5.76225e+06	133693	89150.5	3.03222e+06	70352.1	46913	0	0	0	0	0
2033	326818		326818	7684.71	5168.15	0	0	0	0	0	0	0	0	0	30108.1	707.954	476.116	4.81853e+06	113301	76197.9	6.21547e+06	146149	98288.5	4.02191e+07	945700	636005	7.84364e+06	184433	124036	0	0	0	0	0	0	0	0	0	5.80696e+06	136543	91828.6	3.05575e+06	71852	48322.2	0	0	0	0	0
2034	329344		329344	7841.41	5315.17	0	0	0	0	0	0	0	0	0	30340.9	722.39	489.66	4.85577e+06	115612	78365.5	6.26351e+06	149129	101085	4.05299e+07	964984	654098	7.90427e+06	188194	127564	0	0	0	0	0	0	0	0	0	5.85185e+06	139327	94440.8	3.07937e+06	73317.2	49696.8	0	0	0	0	0
2035	331880		331880	7994.36	5458.43	0	0	0	0	0	0	0	0	0	30574.5	736.48	502.858	4.89316e+06	117867	80477.7	6.31174e+06	152038	103809	4.0842e+07	983806	671728	7.96513e+06	191865	131002	0	0	0	0	0	0	0	0	0	5.89691e+06	142045	96986.3	3.10308e+06	74747.3	51036.3	0	0	0	0	0
2036	334078		334078	7796.09	5597.94	0	0	0	0	0	0	0	0	0	30777	718.215	515.71	4.92557e+06	114944	82534.6	6.35355e+06	148267	106462	4.11125e+07	959406	688896	8.01788e+06	187106	134351	0	0	0	0	0	0	0	0	0	5.93596e+06	138522	99465.1	3.12363e+06	72893.4	52340.7	0	0	0	0	0
2037	336284		336284	7938.56	5733.54	0	0	0	0	0	0	0	0	0	30980.1	731.34	528.202	4.95808e+06	117044	84533.9	6.39548e+06	150977	109041	4.13839e+07	976939	705584	8.0708e+06	190525	137605	0	0	0	0	0	0	0	0	0	5.97514e+06	141054	101874	3.14425e+06	74225.5	53608.6	0	0	0	0	0
2038	338495		338495	8076.99	5865.1	0	0	0	0	0	0	0	0	0	31183.9	744.093	540.322	4.99069e+06	119085	86473.6	6.43755e+06	153609	111543	4.16561e+07	993975	721774	8.12389e+06	193848	140762	0	0	0	0	0	0	0	0	0	6.01444e+06	143513	104212	3.16493e+06	75519.9	54838.7	0	0	0	0	0
2039	340714		340714	8211.39	5992.64	0	0	0	0	0	0	0	0	0	31388.3	756.474	552.072	5.0234e+06	121067	88354	6.47974e+06	156165	113969	4.19291e+07	1.01051e+06	737469	8.17714e+06	197073	143823	0	0	0	0	0	0	0	0	0	6.05387e+06	145901	106478	3.18568e+06	76776.5	56031.2	0	0	0	0	0
2040	342940		342940	8341.81	6116.18	0	0	0	0	0	0	0	0	0	31593.3	768.489	563.453	5.05622e+06	122990	90175.4	6.52207e+06	158646	116318	4.2203e+07	1.02656e+06	752672	8.23055e+06	200203	146788	0	0	0	0	0	0	0	0	0	6.09341e+06	148219	108673	3.20649e+06	77995.9	57186.3	0	0	0	0	0
2041	344876		344876	8171.64	6235.77	0	0	0	0	0	0	0	0	0	31771.7	752.812	574.47	5.08476e+06	120481	91938.6	6.55889e+06	155409	118593	4.24413e+07	1.00562e+06	767389	8.27702e+06	196119	149658	0	0	0	0	0	0	0	0	0	6.12781e+06	145195	110798	3.22459e+06	76404.8	58304.4	0	0	0	0	0
2042	346816		346816	8291.73	6351.35	0	0	0	0	0	0	0	0	0	31950.4	763.876	585.118	5.11337e+06	122251	93642.7	6.59579e+06	157693	120791	4.268e+07	1.0204e+06	781613	8.32358e+06	199002	152432	0	0	0	0	0	0	0	0	0	6.16228e+06	147329	112852	3.24273e+06	77527.7	59385.1	0	0	0	0	0
2043	348761		348761	8407.73	6462.84	0	0	0	0	0	0	0	0	0	32129.6	774.562	595.389	5.14204e+06	123961	95286.5	6.63278e+06	159899	122911	4.29194e+07	1.03468e+06	795333	8.37026e+06	201786	155108	0	0	0	0	0	0	0	0	0	6.19684e+06	149390	114833	3.26091e+06	78612.3	60427.6	0	0	0	0	0
2044	350710		350710	8519.73	6570.33	0	0	0	0	0	0	0	0	0	32309.2	784.88	605.292	5.17079e+06	125613	96871.3	6.66985e+06	162029	124955	4.31593e+07	1.04846e+06	808561	8.41705e+06	204474	157688	0	0	0	0	0	0	0	0	0	6.23148e+06	151380	116743	3.27914e+06	79659.5	61432.6	0	0	0	0	0
2045	352664		352664	8627.8	6673.88	0	0	0	0	0	0	0	0	0	32489.2	794.836	614.831	5.19959e+06	127206	98398	6.70701e+06	164085	126925	4.33997e+07	1.06176e+06	821304	8.46394e+06	207067	160173	0	0	0	0	0	0	0	0	0	6.2662e+06	153300	118583	3.29741e+06	80669.9	62400.8	0	0	0	0	0
2046	354457		354457	8566.01	6773.6	0	0	0	0	0	0	0	0	0	32654.3	789.144	624.018	5.22602e+06	126295	99868.3	6.7411e+06	162909	128821	4.36203e+07	1.05415e+06	833576	8.50696e+06	205584	162566	0	0	0	0	0	0	0	0	0	6.29804e+06	152202	120354	3.31417e+06	80092.2	63333.2	0	0	0	0	0
2047	356252		356252	8665.13	6869.5	0	0	0	0	0	0	0	0	0	32819.7	798.275	632.853	5.25249e+06	127757	101282	6.77525e+06	164795	130645	4.38413e+07	1.06635e+06	845378	8.55005e+06	207963	164868	0	0	0	0	0	0	0	0	0	6.32995e+06	153963	122058	3.33096e+06	81019	64229.8	0	0	0	0	0
2048	358051		358051	8760.48	6961.63	0	0	0	0	0	0	0	0	0	32985.5	807.059	641.34	5.27902e+06	129162	102641	6.80946e+06	166608	132397	4.40627e+07	1.07809e+06	856716	8.59323e+06	210252	167079	0	0	0	0	0	0	0	0	0	6.36191e+06	155658	123695	3.34778e+06	81910.5	65091.2	0	0	0	0	0
2049	359853		359853	8852.16	7050.09	0	0	0	0	0	0	0	0	0	33151.5	815.505	649.49	5.30559e+06	130514	103945	6.84373e+06	168351	134079	4.42844e+07	1.08937e+06	867602	8.63648e+06	212452	169202	0	0	0	0	0	0	0	0	0	6.39393e+06	157287	125267	3.36463e+06	82767.7	65918.3	0	0	0	0	0
2050	361658		361658	8940.28	7134.99	0	0	0	0	0	0	0	0	0	33317.8	823.623	657.311	5.3322e+06	131813	105197	6.87807e+06	170027	135694	4.45066e+07	1.10021e+06	878050	8.6798e+06	214567	171240	0	0	0	0	0	0	0	0	0	6.42601e+06	158852	126776	3.38151e+06	83591.6	66712.2	0	0	0	0	0
kg			305861	499640	193778	0	0	0	0	0	0	0	0	0	4353.32	22205.2	17851.8	696708	3.55373e+06	2.85702e+06	898691	4.58399e+06	3.6853e+06	5.81525e+06	2.96621e+07	2.38469e+07	1.13411e+06	5.78479e+06	4.65068e+06	0	0	0	0	0	0	0	0	0	839625	4.28271e+06	3.44309e+06	441829	2.25366e+06	1.81183e+06	0	0	0	0	0
Tonnes						0	0	0	0	0	0	0	0	0	4.35332	22.2052	17.8518	696.708	3553.73	2857.02	898.691	4583.99	3685.3	5815.25	29662.1	23846.9	1134.11	5784.79	4650.68	0	0	0	0	0	0	0	0	0	839.625	4282.71	3443.09	441.829	2253.66	1811.83	0	0	0	0	0
[truncated: 28 more columns]

[truncated: 14 more sheets: HT_EP, HT_IM, LT_B, LT_Inf, LT_EP, LT_IM, HP_B, HP_Inf, HP_EP, HP_IM, HHP_B, HHP_Inf, HHP_EP, HHP_IM ]
