# Supplementary material for: Transitioning to Low-Carbon Residential Heating: The Impacts of Material-Related Emissions
Source: Environ Sci Technol. 2022 May 12;56(12):8561–70. doi: 10.1021/acs.est.1c06362 (PMC9228087; doi:10.1021/acs.est.1c06362)
Supplement: Supplementary file 2 — es1c06362_si_002.zip [file es1c06362_si_002.zip › DSM base scenario 2.2.xlsx]

## Sheet: Data
Year	PJ	Dwellings	Population	%_ngas	%_HT	%_LT	%_HP	%_HHP	%_oth	Sc
1990	432.079	5.57971e+06	14892	0.96	0.01	0.01	0.001	0.019		1
1991	436.443	5.62393e+06	15010	0.96	0.01	0.01	0.001	0.019		1
1992	440.852	5.66851e+06	15129	0.96	0.01	0.01	0.001	0.019		1
1993	445.305	5.70973e+06	15239	0.96	0.01	0.01	0.001	0.019		1
1994	449.803	5.74794e+06	15341	0.96	0.01	0.01	0.001	0.019		1
1995	454.346	5.77904e+06	15424	0.96	0.01	0.01	0.001	0.019		1
1996	458.936	5.8049e+06	15493	0.96	0.01	0.01	0.001	0.019		1
1997	463.571	5.83262e+06	15567	0.96	0.01	0.01	0.001	0.019		1
1998	468.254	5.86522e+06	15654	0.96	0.01	0.01	0.001	0.019		1
1999	472.984	5.90493e+06	15760	0.96	0.01	0.01	0.001	0.019		1
2000	477.761	5.94353e+06	15863	0.96	0.01	0.01	0.001	0.019		1
2001	482.587	5.98999e+06	15987	0.955	0.0122897	0.0119651	0.0015	0.0192452		1
2002	487.462	6.0342e+06	16105	0.95	0.0145795	0.0139301	0.0018	0.0196904		1
2003	492.386	6.0668e+06	16192	0.945	0.0168692	0.0158952	0.002	0.0202356		1
2004	497.359	6.09152e+06	16258	0.94	0.0191589	0.0178602	0.0025	0.0204808		1
2005	502.383	6.10913e+06	16305	0.935	0.0214487	0.0198253	0.003	0.020726		1
2006	507.458	6.12e+06	16334	0.93	0.0237384	0.0217904	0.0033	0.0211712		1
2007	512.584	6.12862e+06	16357	0.925	0.0260281	0.0237554	0.0036	0.0216165		1
2008	517.761	6.1466e+06	16405	0.92	0.0283179	0.0257205	0.004	0.0219617		1
2009	522.991	6.17658e+06	16485	0.915	0.0306076	0.0276855	0.0045	0.0222069		1
2010	528.274	6.20992e+06	16574	0.91	0.0328973	0.0296506	0.005	0.0224521		1
2011	533.61	6.24027e+06	16655	0.905	0.0351871	0.0316156	0.0055	0.0226973		1
2012	539	6.26837e+06	16730	0.898145	0.0374768	0.0335807	0.00649351	0.0243043		1
2013	561	6.28673e+06	16779	0.900178	0.0370766	0.0329768	0.00730838	0.0224599		1
2014	437	6.30547e+06	16829	0.875515	0.039	0.038	0.0107551	0.0265446		0.989815
2015	467	6.33207e+06	16900	0.879015	0.0408994	0.04	0.0115632	0.027409		0.998887
2016	483	6.36167e+06	16979	0.875362	0.042029	0.041	0.0128364	0.0275		0.998728
2017	474	6.39988e+06	17081	0.8673	0.0436709	0.043038	0.0149789	0.028		0.996987
2018	482	6.43735e+06	17181	0.84865	0.0438627	0.053855	0.0251311	0.0285015		1
2019	490	6475195	17282	0.83	0.0440545	0.064672	0.0352832	0.0259903		1
2020	485.1	6.52465e+06	17414	0.808	0.0442463	0.0690375	0.051887	0.0268293		1
2021	480.249	6.57066e+06	17536.8	0.786	0.0444381	0.0734029	0.0684907	0.0276683		1
2022	475.447	6.61667e+06	17659.6	0.764	0.0446298	0.0777683	0.0850945	0.0285074		1
2023	470.692	6.66268e+06	17782.4	0.740323	0.0448216	0.0821337	0.101698	0.0310238		1
2024	465.985	6.70869e+06	17905.2	0.712903	0.0450134	0.0864991	0.118302	0.0372822		1
2025	461.325	6.75471e+06	18028	0.685484	0.0452052	0.0908645	0.134906	0.0435406		1
2026	456.712	6.78708e+06	18114.4	0.658065	0.045397	0.09523	0.15151	0.0497989		1
2027	452.145	6.81945e+06	18200.8	0.630645	0.0455888	0.0995954	0.168113	0.0560573		1
2028	447.623	6.85182e+06	18287.2	0.603226	0.0457806	0.103961	0.184717	0.0623157		1
2029	443.147	6.88419e+06	18373.6	0.575806	0.0459724	0.108326	0.201321	0.0685741		1
2030	438.716	6.91657e+06	18460	0.548387	0.0461642	0.112692	0.217925	0.0748324		1
2031	434.329	6.94182e+06	18527.4	0.520968	0.046356	0.117057	0.234528	0.0810908		1
2032	429.985	6.96707e+06	18594.8	0.493548	0.0465478	0.121422	0.251132	0.0873492		1
2033	425.685	6.99233e+06	18662.2	0.466129	0.0467395	0.125788	0.267736	0.0936076		1
2034	421.429	7.01758e+06	18729.6	0.43871	0.0469313	0.130153	0.28434	0.099866		1
2035	417.214	7.04283e+06	18797	0.41129	0.0471231	0.134519	0.300943	0.106124		1
2036	413.042	7.06074e+06	18844.8	0.383871	0.0473149	0.138884	0.317547	0.112383		1
2037	408.912	7.07865e+06	18892.6	0.356452	0.0475067	0.14325	0.334151	0.118641		1
2038	404.823	7.09656e+06	18940.4	0.329032	0.0476985	0.147615	0.350755	0.124899		1
2039	400.774	7.11447e+06	18988.2	0.301613	0.0478903	0.15198	0.367359	0.131158		1
2040	396.767	7.13238e+06	19036	0.274194	0.0480821	0.156346	0.383962	0.137416		1
2041	392.799	7.14415e+06	19067.4	0.246774	0.0482739	0.160711	0.400566	0.143675		1
2042	388.871	7.15591e+06	19098.8	0.219355	0.0484657	0.165077	0.41717	0.149933		1
2043	384.982	7.16768e+06	19130.2	0.191935	0.0486575	0.169442	0.433774	0.156191		1
2044	381.132	7.17944e+06	19161.6	0.164516	0.0488493	0.173807	0.450377	0.16245		1
2045	377.321	7.19121e+06	19193	0.137097	0.049041	0.178173	0.466981	0.168708		1
2046	373.548	7.1996e+06	19215.4	0.109677	0.0492328	0.182538	0.483585	0.174966		1
2047	369.812	7.20799e+06	19237.8	0.0822581	0.0494246	0.186904	0.500189	0.181225		1
2048	366.114	7.21638e+06	19260.2	0.0548387	0.0496164	0.191269	0.516792	0.187483		1
2049	362.453	7.22478e+06	19282.6	0.0274194	0.0498082	0.195635	0.533396	0.193742		1
2050	358.829	7.23317e+06	19305	-6.66134e-16	0.05	0.2	0.55	0.2		1

## Sheet: M_connection
		Length (km)	Total capacity (kW)	Amount (n)	Source	Lifetime (years)	Source	kg	ABS (plastic)	Aluminium	Brass	Bronze	Cast iron	Cement	Ceramic brick	Concrete	Copper	Galvanized steel	Glass fiber	HDPE (plastic)	Limestone	Nickel	PE (plastic)	Polyurethane (foam)	PVC (plastic)	Rubber adhesive	Sand	Silicon	Silver	Stainless steel	Steel	Synthetic rubber		Manganese	Chromium	Molybdenum	Tungsten	Niobium	Vanadium	Titanium	Cobalt	Tantalum	Neodymium		Expanded polystyrene	Extruded polystyrene	Mineral wool	Polyurethane foam	Wood fibreboard
Technology	Unit								Plastics	Metals	Metals	Metals	Metals	Construction materials	Construction materials	Construction materials	Metals	Metals	Plastics and other	Plastics	Construction materials	Metals	Plastics	Plastics	Plastics	Plastics	Construction materials	Metals	Metals	Metals	Metals	Plastics		Metals	Metals	Metals	Metals	Metals	Metals	Metals	Metals	Metals
HT_B	Kg in case study			240	(Oliver-Solà, Gabarrell, and Rieradevall 2009)	25	(Oliver-Solà, Gabarrell, and Rieradevall 2009)		48	168	72	160.8	0	0	0	0	5184	5448	0	0	0	0	0	648	1060.8	0	0	0	0	648	0	1.632	0	0	0	0	0	0	0	0	0	0
	kg/connection								0.2	0.7	0.3	0.67	0	0	0	0	21.6	22.7	0	0	0	0	0	2.7	4.42	0	0	0	0	2.7	0	0.0068	0	0	0	0	0	0	0	0	0	0			0	76	639	0	259
HT_inf	Kg in case study			240	(Oliver-Solà, Gabarrell, and Rieradevall 2009)	50	(Oliver-Solà, Gabarrell, and Rieradevall 2009)		0	0	0	22.11	3538.5	4564.35	29535	5760	0	0	0	4264.36	2244	0	0	3413.84	0	0	70420	0	0	90.6	16579.7	0.2244	0	0	0	0	0	0	0	0	0	0
	kg/connection								0	0	0	0.092125	14.7438	19.0181	123.062	24	0	0	0	17.7682	9.35	0	0	14.2243	0	0	293.417	0	0	0.3775	69.082	0.000935	0	0	0	0	0	0	0	0	0	0
HT_EP	Kg in case study		1	1	https://www.ieabioenergy.com/wp-content/uploads/2013/10/18_AR1999Task20colour.pdf	20	Elshkaki & Graedel, 2013		0	0.255	0	0	0	0	0	199.9	0.05	0	0	0	0	0.06729	0	0	0	0	0	0	0	0	33.55	0	0	0.00713	0.1375	0.015	0.01875	0.00178	0.0025	0.00142	0.01396	0.00051
	Kg/connection								0	1.275	0	0	0	0	0	999.5	0.25	0	0	0	0	0.33645	0	0	0	0	0	0	0	0	167.75	0	0	0.03565	0.6875	0.075	0.09375	0.0089	0.0125	0.0071	0.0698	0.00255
	Kg/connection								0.2	1.975	0.3	0.762125	14.7438	19.0181	123.062	1023.5	21.85	22.7	0	17.7682	9.35	0.33645	0	16.9243	4.42	0	293.417	0	0	3.0775	236.832	0.007735	0	0.03565	0.6875	0.075	0.09375	0.0089	0.0125	0.0071	0.0698	0.00255			0	76	639	0	259
LT_B	Kg in case study			240	(Oliver-Solà, Gabarrell, and Rieradevall 2009)	25	(Oliver-Solà, Gabarrell, and Rieradevall 2009)		48	168	72	160.8	0	0	0	0	5184	5448	0	0	0	0	0	648	1060.8	0	0	0	0	648	0	1.632	0	0	0	0	0	0	0	0	0	0
	kg/connection								0.2	83.86	0.3	0.67	0	594	0	0	21.6	22.7	43.56	66.66	0	0	0	2.7	4.42	0	3069	0	0	2.7	0	0.0068	0	0	0	0	0	0	0	0	0	0			0	76	639	0	259
LT_inf	Kg in case study			240	(Oliver-Solà, Gabarrell, and Rieradevall 2009)	50	(Oliver-Solà, Gabarrell, and Rieradevall 2009)		0	0	0	22.11	3538.5	4564.35	29535	5760	0	0	0	4264.36	2244	0	0	3413.84	0	0	70420	0	0	90.6	16579.7	0.2244	0	0	0	0	0	0	0	0	0	0
	kg/connection								0	0	0	0.092125	14.7438	19.0181	123.062	24	0	0	0	17.7682	9.35	0	0	14.2243	0	0	293.417	0	0	0.3775	69.082	0.000935	0	0	0	0	0	0	0	0	0	0
LT_EP	Kg in case study			7680	https://www.ieabioenergy.com/wp-content/uploads/2013/10/18_AR1999Task20colour.pdf	30	(Oliver-Solà, Gabarrell, and Rieradevall 2009)		0	3200	0	0	0	2954000	0	170000	3200	0	450	0	0	0	1700	0	0	0	0	0	0	0	4727600	0	0	0	0	0	0	0	0	0	0	0
	Kg/connection								0	0.416667	0	0	0	384.635	0	22.1354	0.416667	0	0.0585938	0	0	0	0.221354	0	0	0	0	0	0	0	615.573	0	0	0	0	0	0	0	0	0	0	0
	Kg/connection								0.2	84.2767	0.3	0.762125	14.7438	997.654	123.062	46.1354	22.0167	22.7	43.6186	84.4282	9.35	0	0.221354	16.9243	4.42	0	3362.42	0	0	3.0775	684.655	0.007735	0	0	0	0	0	0	0	0	0	0			0	76	639	0	259
HP_B	Kg in case study			1	Greening & Azapagic (2012)	25	Jorge et al., 2011		0	83.16	0	0	0	594	0	0	36.7	16	43.56	67.16	0	0	0	0	0	0	3069	0	0	0	152	0	0	0	0	0	0	0	0	0	0	0
	kg/connection								0	83.16	0	0	0	594	0	0	36.7	16	43.56	67.16	0	0	0	0	0	0	3069	0	0	0	152	0	0	0	0	0	0	0	0	0	0	0			71	76	639	458	259
HP_inf	Kg in case study			1	Personal communications, Stedin	40	Jorge et al., 2011		0	9.5612	0	0	0	0	0	1541.65	2.2528	0	0	0	2217.6	0	0	0	0.27984	0	0	0	0	0	16.078	0	0	0	0	0	0	0	0	0	0	0
	kg/connection								0	9.5612	0	0	0	0	0	1541.65	2.2528	0	0	0	2217.6	0	0	0	0.27984	0	0	0	0	0	16.078	0	0	0	0	0	0	0	0	0	0	0
HP_EP	Kg in case study					25
	Kg/connection								0	1.74045	0.0625651	0	6.25133	0	0.841549	53.1627	8.98207	0	4.4418	0	186.622	0.0056794	1.72725	0	0.532711	0	0	31.0726	0	11.0538	112.89	0.0151956	0	0	0	0	0	0	0	0	0.000492632	0	0.000667789
	Kg/connection								0	94.4616	0.0625651	0	6.25133	594	0.841549	1594.81	47.9349	16	48.0018	67.16	2404.22	0.0056794	1.72725	0	0.812551	0	3069	31.0726	0	11.0538	280.968	0.0151956	0	0	0	0	0	0	0	0	0.000492632	0	0.000667789		71	76	639	458	259
HHP_B	Kg in case study			1	(Oliver-Solà, Gabarrell, and Rieradevall 2009)	25	(Oliver-Solà, Gabarrell, and Rieradevall 2009)		0	83.16	0.15	0.67	0	594	0	0	45.1	16	47.56	67.16	0	0	0	0	6.4	0	3069	0	0	0	179.3	0.0068	0	0	0	0	0	0	0	0	0	0
	kg/connection								0	83.16	0.15	0.67	0	594	0	0	45.1	16	47.56	67.16	0	0	0	0	6.4	0	3069	0	0	0	179.3	0.0068	0	0	0	0	0	0	0	0	0	0			71	76	639	458	259
HHP_inf	Kg in case study			1	Personal communications, Stedin	40	Jorge et al., 2011		0	3.528	0	0	0	0	0	1541.65	0.844	0	0	0	2217.6	0	0	0	0	0	0	0	0	0	13.6866	0	0	0	0	0	0	0	0	0	0	0
	kg/connection								0	3.528	0	0	0	0	0	1541.65	0.844	0	0	0	2217.6	0	0	0	0	0	0	0	0	0	13.6866	0	0	0	0	0	0	0	0	0	0	0
HHP_EP	Kg in case study					25
	Kg/connection								0	1.74045	0.0625651	0	6.25133	0	0.841549	53.1627	8.98207	0	4.4418	0	186.622	0.0056794	1.72725	0	0.532711	0	0	31.0726	0	11.0538	112.89	0.0151956	0	0	0	0	0	0	0	0	0.000492632	0	0.000667789
	Kg/connection								0	88.4284	0.212565	0.67	6.25133	594	0.841549	1594.81	54.9261	16	52.0018	67.16	2404.22	0.0056794	1.72725	0	6.93271	0	3069	31.0726	0	11.0538	305.877	0.0219956	0	0	0	0	0	0	0	0	0.000492632	0	0.000667789		71	76	639	458	259
[truncated: 1 more columns]

## Sheet: Material stock 2050
		ABS (plastic)	Aluminium	Brass	Bronze	Cast iron	Cement	Ceramic brick	Concrete	Copper	Galvanized steel	Glass fiber	HDPE (plastic)	Limestone	Nickel	PE (plastic)	Polyurethane (foam)	PVC (plastic)	Rubber adhesive	Sand	Silicon	Silver	Stainless steel	Steel	Synthetic rubber	Manganese	Chromium	Molybdenum	Tungsten	Niobium	Vanadium	Titanium	Cobalt	Tantalum	Neodymium		Expanded polystyrene	Extruded polystyrene	Mineral wool	Polyurethane foam	Wood fibreboard
HT	Building	72.3317	253.161	108.498	242.311	0	0	0	0	7811.82	8209.65	0	0	0	0	0	976.478	1598.53	0	0	0	0	976.478	0	2.45928	0	0	0	0	0	0	0	0	0	0
	Infrastructure	0	0	0	33.3178	5332.2	6878.07	44506.6	8679.8	0	0	0	6426.01	3381.51	0	0	5144.35	0	0	106117	0	0	136.526	24984.1	0.338151	0	0	0	0	0	0	0	0	0	0
	Energy production	0	461.115	0	0	0	0	0	361478	90.4146	0	0	0	0	121.68	0	0	0	0	0	0	0	0	60668.2	0	12.8931	248.64	27.1244	33.9055	3.21876	4.52073	2.56778	25.2438	0.922229	0
		72.3317	714.276	108.498	275.629	5332.2	6878.07	44506.6	370157	7902.24	8209.65	0	6426.01	3381.51	121.68	0	6120.83	1598.53	0	106117	0	0	1113	85652.3	2.79743	12.8931	248.64	27.1244	33.9055	3.21876	4.52073	2.56778	25.2438	0.922229	0	655049	0	27486	231100	0	93669.5	352255
LT	Building	289.327	121315	433.99	969.245	0	859301	0	0	31247.3	32838.6	63015.4	96432.6	0	0	0	3905.91	6394.12	0	4.43972e+06	0	0	3905.91	0	9.83711
	Infrastructure	0	0	0	133.271	21328.8	27512.3	178026	34719.2	0	0	0	25704	13526	0	0	20577.4	0	0	424467	0	0	546.104	99936.4	1.3526
	Energy production	0	602.764	0	0	0	556427	0	32021.8	602.764	0	84.7637	0	0	0	320.218	0	0	0	0	0	0	0	890509	0
		289.327	121917	433.99	1102.52	21328.8	1.44324e+06	178026	66741.1	31850.1	32838.6	63100.1	122137	13526	0	320.218	24483.3	6394.12	0	4.86419e+06	0	0	4452.02	990445	11.1897											7.98682e+06	0	109944	924399	0	374678	1.40902e+06
HP	Building	0	330831	0	0	0	2.36308e+06	0	0	146002	63651.9	173292	267179	0	0	0	0	0	0	1.22092e+07	0	0	0	604693	0										0
	Infrastructure	0	38036.8	0	0	0	0	0	6.13306e+06	8962.19	0	0	0	8.82215e+06	0	0	0	1113.27	0	0	0	0	0	63962.4	0										0
	Energy production	0	6923.93	248.899	0	24869.3	0	3347.89	211494	35732.9	0	17670.6	0	742429	22.594	6871.43	0	2119.25	0	0	123614	0	43974.7	449105	60.4516										2.65663
		0	375791	248.899	0	24869.3	2.36308e+06	3347.89	6.34455e+06	190697	63651.9	190963	267179	9.56458e+06	22.594	6871.43	0	3232.53	0	1.22092e+07	123614	0	43974.7	1.11776e+06	60.4516										2.65663	3.28937e+07	282455	302346	2.5421e+06	1.82204e+06	1.03037e+06	5.9793e+06
HHP	Building	0	120302	216.995	969.245	0	859301	0	0	65243.2	23146.1	68801.9	97155.9	0	0	0	0	9258.46	0	4.43972e+06	0	0	0	259381	9.83711										0
	Infrastructure	0	5103.72	0	0	0	0	0	2.2302e+06	1220.96	0	0	0	3.20806e+06	0	0	0	0	0	0	0	0	0	19799.5	0										0
	Energy production	0	2517.79	90.5088	0	9043.39	0	1217.41	76907	12993.8	0	6425.66	0	269974	8.21601	2498.7	0	770.638	0	0	44950.7	0	15990.8	163311	21.9824										0.966047
		0	127924	307.504	969.245	9043.39	859301	1217.41	2.30711e+06	79457.9	23146.1	75227.6	97155.9	3.47803e+06	8.21601	2498.7	0	10029.1	0	4.43972e+06	44950.7	0	15990.8	442492	31.8195										0.966047	1.20146e+07	102711	109944	924399	662558	374678	2.17429e+06			=M_connection!AX34*'HHP_IM	'!$D63/1000
	CO2 eq kg/kg	4.49	14.6	0.0675	0.0689	1.88	0.558	0.187	0.0977273	3.79	5.03	2.62	0.859	0.00235	11.2	0.859	0.859	2.51		0.0263	53.3	520	5.03	5.03	2.84	5.6	29	1.3	26	0.03	2.6	47	38	42	53.8		4.4	4.1	2.6	4.9	1.64
	Cradle to market	acrylonitrile-butadiene-styrene copolymer_acrylonitrile-butadiene-styrene copolymer production[RoW]	aluminium, primary, ingot_aluminium, ingot, primary, import from Middle East (Gulf cooperation Council)[IAI Area, EU27 & EFTA]	casting, brass_market for casting, brass[GLO]	casting, bronze_casting, bronze[RoW]	cast iron_cast iron production[RoW]	cement, unspecified_cement, blast furnace slag, 66-80%, non-US to generic market for cement, unspecified[RoW]	shale brick_shale brick production[RoW]	concrete, 25MPa_concrete production 25MPa, RNA only[RoW]	copper_copper production, primary[AU]	steel, chromium steel 18/8, hot rolled_steel production, chromium steel 18/8, hot rolled[RoW]	glass fibre_glass fibre production[RoW]	polyethylene, high density, granulate_polyethylene, high density, granulate, recycled to generic market for high density PE granulate[RoW]	limestone, crushed, for mill_market for limestone, crushed, for mill[CH]	nickel, 99.5%_market for nickel, 99.5%[GLO]	polyethylene, high density, granulate_polyethylene, high density, granulate, recycled to generic market for high density PE granulate[RoW]	polyethylene, high density, granulate_polyethylene, high density, granulate, recycled to generic market for high density PE granulate[RoW]	polyvinylchloride, emulsion polymerised_polyvinylchloride production, emulsion polymerisation[RER]		silica sand_silica sand production[DE]	silicon, solar grade_market for silicon, solar grade[GLO]	gold-silver, ingot_market for gold-silver, ingot[GLO]	steel, chromium steel 18/8, hot rolled_steel production, chromium steel 18/8, hot rolled[RoW]	steel, chromium steel 18/8, hot rolled_steel production, chromium steel 18/8, hot rolled[RoW]	synthetic rubber_synthetic rubber production[RoW]												Polystyrene foam slab production	Polystyrene production, extruded	Glass wool mat production	Polyurethane production, hard	Fibreboard, hard
		ABS (plastic)	Aluminium	Brass	Bronze	Cast iron	Cement	Ceramic brick	Concrete	Copper	Galvanized steel	Glass fiber	HDPE (plastic)	Limestone	Nickel	PE (plastic)	Polyurethane (foam)	PVC (plastic)		Sand	Silicon	Silver	Stainless steel	Steel	Synthetic rubber	Manganese	Chromium	Molybdenum	Tungsten	Niobium	Vanadium	Titanium	Cobalt	Tantalum	Neodymium
HT	Building	324.769	3696.15	7.32358	16.6952	0	0	0	0	29606.8	41294.5	0	0	0	0	0	838.795	4012.31	0	0	0	0	4911.68	0	6.98435	0	0	0	0	0	0	0	0	0	0		0	112693	600859	0	153618	84716.1		867170		Other materials	Insulation
	Infrastructure	0	0	0	2.2956	10024.5	3837.96	8322.73	848.254	0	0	0	5519.94	7.94654	0	0	4419	0	0	2790.87	0	0	686.726	125670	0.960348	0	0	0	0	0	0	0	0	0	0							162131	605102			605102	867170
	Energy production	0	6732.27	0	0	0	0	0	35326.2	342.671	0	0	0	0	1362.82	0	0	0	0	0	0	0	0	305161	0	72.2015	7210.57	35.2617	881.543	0.0965628	11.7539	120.685	959.263	38.7336	0							358255				8.39245e+06	3.46868e+06
																																														2.20357e+07	1.97096e+07
LT	Building	1299.08	1.77119e+06	29.2943	66.781	0	479490	0	0	118427	165178	165100	82835.6	0	0	0	3355.18	16049.2	0	116765	0	0	19646.7	0	27.9374										0		0	450771	2.40344e+06	0	614472	2.93946e+06		3.46868e+06		8.14261e+06	7.16715e+06
	Infrastructure	0	0	0	9.18238	40098.2	15351.8	33290.9	3393.01	0	0	0	22079.8	31.7862	0	0	17676	0	0	11163.5	0	0	2746.9	502680	3.84139										0							648525	8.39245e+06
	Energy production	0	8800.36	0	0	0	310486	0	3129.41	2284.48	0	222.081	0	0	0	275.068	0	0	0	0	0	0	0	4.47926e+06	0										0							4.80446e+06
HP	Building	0	4.83013e+06	0	0	0	1.3186e+06	0	0	553346	320169	454026	229507	0	0	0	0	0	0	321103	0	0	0	3.04161e+06	0										0		1.2428e+06	1.23962e+06	6.60945e+06	8.92797e+06	1.6898e+06	1.10685e+07		1.97096e+07
	Infrastructure	0	555337	0	0	0	0	0	599367	33966.7	0	0	0	20732.1	0	0	0	2794.31	0	0	0	0	0	321731	0										0							1.53393e+06	2.20357e+07
	Energy production	0	101089	16.8007	0	46754.3	0	626.055	20668.8	135428	0	46296.9	0	1744.71	253.053	5902.56	0	5319.33	0	0	6.58865e+06	0	221193	2.259e+06	171.683										142.927							9.43325e+06
HHP	Building	0	1.75641e+06	14.6472	66.781	0	479490	0	0	247272	116425	180261	83456.9	0	0	0	0	23238.7	0	116765	0	0	0	1.30469e+06	27.9374										0		451928	450771	2.40344e+06	3.24654e+06	614472	4.30812e+06		7.16715e+06
	Infrastructure	0	74514.4	0	0	0	0	0	217952	4627.43	0	0	0	7538.93	0	0	0	0	0	0	0	0	0	99591.5	0										0							404224	8.14261e+06
	Energy production	0	36759.8	6.10934	0	17001.6	0	227.656	7515.91	49246.4	0	16835.2	0	634.439	92.0193	2146.38	0	1934.3	0	0	2.39587e+06	0	80433.7	821455	62.43										51.9733							3.43027e+06

## Sheet: Stock
Year	ABS	Aluminium	Brass	Bronze	Cast iron	Cement	Ceramic brick	Concrete	Copper	Galvanized steel	Glass fiber	HDPE	Limestone	Nickel	PE	Polyurethane (foam)	PVC		Sand	Silicon		Stainless steel	Steel	Synthetic rubber															Metals	Year	Steel	Aluminium	Copper	Galvanized steel	Cast iron	Stainless steel	Silicon	Bronze	Brass
1990	22.3189	23156.5	56.3624	156.079	2342.93	123014	13827	237655	8538.06	4318.7	8214.58	13196.9	269341	19.4067	205.102	1888.66	1232.75		546468	3467.52		1576.97	85411.5	3.27982																1990	85411.5	23156.5	8538.06	4318.7	2342.93	1576.97	3467.52	156.079	56.3624
1991	22.4957	23340	56.809	157.315	2361.5	123989	13936.5	239538	8605.71	4352.92	8279.67	13301.5	271475	19.5605	206.727	1903.62	1242.52		550798	3495		1589.47	86088.2	3.30581																1991	86088.2	23340	8605.71	4352.92	2361.5	1589.47	3495	157.315	56.809
1992	22.674	23525	57.2594	158.562	2380.22	124972	14047	241437	8673.94	4387.43	8345.31	13407	273627	19.7156	208.366	1918.72	1252.37		555165	3522.71		1602.07	86770.7	3.33201																1992	86770.7	23525	8673.94	4387.43	2380.22	1602.07	3522.71	158.562	57.2594
1993	22.8389	23696.1	57.6757	159.715	2397.52	125881	14149.2	243192	8737.01	4419.33	8405.99	13504.4	275617	19.8589	209.881	1932.67	1261.47		559201	3548.32		1613.72	87401.6	3.35624																1993	87401.6	23696.1	8737.01	4419.33	2397.52	1613.72	3548.32	159.715	57.6757
1994	22.9918	23854.7	58.0617	160.784	2413.57	126723	14243.9	244820	8795.49	4448.91	8462.25	13594.8	277462	19.9919	211.286	1945.6	1269.92		562944	3572.07		1624.52	87986.7	3.37871																1994	87986.7	23854.7	8795.49	4448.91	2413.57	1624.52	3572.07	160.784	58.0617
1995	23.1162	23983.8	58.3759	161.654	2426.63	127409	14320.9	246144	8843.07	4472.98	8508.03	13668.4	278963	20.1	212.429	1956.13	1276.79		565990	3591.4		1633.31	88462.7	3.39699																1995	88462.7	23983.8	8843.07	4472.98	2426.63	1633.31	3591.4	161.654	58.3759
1996	23.2196	24091.1	58.637	162.377	2437.49	127979	14385	247246	8882.63	4492.99	8546.09	13729.5	280211	20.1899	213.38	1964.88	1282.5		568522	3607.46		1640.61	88858.4	3.41218																1996	88858.4	24091.1	8882.63	4492.99	2437.49	1640.61	3607.46	162.377	58.637
1997	23.3305	24206.1	58.9171	163.153	2449.13	128590	14453.7	248427	8925.06	4514.45	8586.91	13795.1	281549	20.2864	214.399	1974.26	1288.62		571237	3624.69		1648.45	89282.9	3.42848																1997	89282.9	24206.1	8925.06	4514.45	2449.13	1648.45	3624.69	163.153	58.9171
1998	23.4609	24341.4	59.2463	164.065	2462.81	129309	14534.5	249815	8974.94	4539.68	8634.9	13872.2	283123	20.3997	215.597	1985.3	1295.83		574430	3644.95		1657.66	89781.8	3.44764																1998	89781.8	24341.4	8974.94	4539.68	2462.81	1657.66	3644.95	164.065	59.2463
1999	23.6197	24506.2	59.6475	165.176	2479.49	130184	14632.9	251507	9035.71	4570.42	8693.37	13966.1	285040	20.5379	217.057	1998.74	1304.6		578319	3669.63		1668.89	90389.8	3.47099																1999	90389.8	24506.2	9035.71	4570.42	2479.49	1668.89	3669.63	165.176	59.6475
2000	23.7741	24666.4	60.0374	166.255	2495.7	131035	14728.5	253150	9094.77	4600.29	8750.19	14057.4	286903	20.6721	218.476	2011.8	1313.13		582099	3693.62		1679.8	90980.5	3.49367																2000	90980.5	24666.4	9094.77	4600.29	2495.7	1679.8	3693.62	166.255	60.0374
2001	29.0572	26408	68.6521	187.963	2918.87	146715	17983.8	276829	9948.93	5286.21	9552.15	15704.6	300116	25.4736	230.499	2458.87	1448.66		643951	3861.19		1820.7	104290	3.79593																2001	104290	26408	9948.93	5286.21	2918.87	1820.7	3861.19	187.963	68.6521
2002	34.4065	28252.1	77.5454	210.717	3347.06	162561	21279.9	300732	10819.7	5979.98	10366.5	17369.1	313382	30.3358	242.592	2911.54	1592.93		706428	4029.41		1962.86	117780	4.10914																2002	117780	28252.1	10819.7	5979.98	3347.06	1962.86	4029.41	210.717	77.5454
2003	39.755	30107.3	86.4872	233.744	3773.98	178283	24575.2	324335	11683.9	6670.57	11172.7	19019.9	326186	35.1991	254.35	3364.13	1739.54		768281	4191.66		2102.88	131221	4.42219																2003	131221	30107.3	11683.9	6670.57	3773.98	2102.88	4191.66	233.744	86.4872
2004	45.1006	31805.1	95.1233	255.45	4199.88	193913	27868.8	347724	12527.9	7358.73	11964.3	20660.7	338671	40.0612	265.877	3816.49	1874.02		829685	4349.8		2241.39	144568	4.71983																2004	144568	31805.1	12527.9	7358.73	4199.88	2241.39	4349.8	255.45	95.1233
2005	50.4296	33476.7	103.706	277.003	4623.71	209421	31152	370861	13362.8	8042.89	12747	22288.3	350839	44.9092	277.167	4267.44	2007.19		890525	4503.83		2378.19	157834	5.0139																2005	157834	33476.7	13362.8	8042.89	4623.71	2378.19	4503.83	277.003	103.706
2006	55.7272	35208.8	112.396	299.166	5044.36	224767	34415.7	393691	14195.2	8721.26	13524.1	23898.6	362671	49.7297	288.199	4715.73	2146.24		950655	4653.56		2512.96	171017	5.31206																2006	171017	35208.8	14195.2	8721.26	5044.36	2512.96	4653.56	299.166	112.396
2007	61.0209	36933.3	121.072	321.289	5464.48	240078	37677	416447	15024.9	9398.54	14298.5	25505.1	374406	54.547	299.159	5163.69	2284.93		1.01062e+06	4802.02		2647.23	184177	5.60919																2007	184177	36933.3	15024.9	9398.54	5464.48	2647.23	4802.02	321.289	121.072
2008	66.4304	38676.2	129.878	343.584	5894.73	255821	41009.8	439937	15876.9	10093.1	15095.7	27157.4	386762	59.4683	310.622	5621.45	2423.93		1.07239e+06	4958.44		2786.12	197660	5.91197																2008	197660	38676.2	15876.9	10093.1	5894.73	2786.12	4958.44	343.584	129.878
2009	72.0104	40461.9	138.911	366.303	6339.72	272180	44447.7	464458	16761.8	10812.5	15925.7	28875	399960	64.5428	322.774	6093.64	2564.92		1.1367e+06	5125.64		2931.46	211615	6.22432																2009	211615	40461.9	16761.8	10812.5	6339.72	2931.46	5125.64	366.303	138.911
2010	77.6836	42286.1	148.105	389.438	6792.43	288843	47943.1	489462	17664.1	11544.7	16772.2	30624.6	413492	69.7015	335.211	6573.71	2708.63		1.20225e+06	5297.11		3079.76	225817	6.54297																2010	225817	42286.1	17664.1	11544.7	6792.43	3079.76	5297.11	389.438	148.105
2011	83.3734	44106.3	157.315	412.602	7246.16	305523	51448.8	514460	18566.2	12278.2	17618.4	32375.7	426941	74.876	347.596	7055.2	2852.37		1.26782e+06	5467.49		3227.92	240045	6.86139																2011	240045	44106.3	18566.2	12278.2	7246.16	3227.92	5467.49	412.602	157.315
2012	89.083	47652.5	168.555	441.535	7773.92	329143	54976.3	558032	20086.4	13199.8	19057.8	34911.3	468304	80.1348	380.043	7538.35	3057.99		1.36918e+06	5998.62		3504.72	257790	7.41478																2012	257790	47652.5	20086.4	13199.8	7773.92	3504.72	5998.62	441.535	168.555
2013	88.0815	46002.4	165.011	430.249	7663.16	322427	54355.1	546595	19615.4	12991.6	18591	34213.6	454056	79.4863	369.137	7453.6	2962.83		1.33983e+06	5815.09		3424.02	253243	7.21048																2013	253243	46002.4	19615.4	12991.6	7663.16	3424.02	5815.09	430.249	165.011
2014	97.1042	55214.4	185.478	482.17	8628.66	383427	59947.3	637834	23092.6	14784.4	22410.5	40394.6	569994	84.0732	459.275	8217.12	3361.48		1.59962e+06	7308.04		4093.96	292539	8.46754																2014	292539	55214.4	23092.6	14784.4	8628.66	4093.96	7308.04	482.17	185.478
2015	102.452	57941.5	195.151	506.689	9095.31	404198	63247.7	670308	24277.6	15576.7	23587.7	42559.1	598090	88.5345	482.307	8669.66	3526.9		1.68498e+06	7667.92		4304.28	308404	8.89238																2015	308404	57941.5	24277.6	15576.7	9095.31	4304.28	7667.92	506.689	195.151
2016	105.641	59625.1	200.757	519.77	9391.83	417726	65217.9	694931	25108.2	16095.9	24394.3	44005.7	621879	91.4155	500.96	8939.48	3613.86		1.74299e+06	7973.45		4462.03	318356	9.17457																2016	318356	59625.1	25108.2	16095.9	9391.83	4462.03	7973.45	519.77	200.757
2017	110.985	62936.3	210.567	542.985	9901.19	443493	68522.1	737433	26608.8	16997.8	25934.4	46693.8	666494	95.5961	536.067	9391.76	3772.99		1.8523e+06	8546.83		4748.25	336519	9.69059																2017	336519	62936.3	26608.8	16997.8	9901.19	4748.25	8546.83	542.985	210.567
2018	125.809	75891.5	237.835	602.337	11432.7	556320	77702.2	855601	31634.7	19803.3	32428.4	57474	835943	96.9607	673.076	10646.1	4183.8		2.30812e+06	10727.9		5752.22	405805	11.3596																2018	405805	75891.5	31634.7	19803.3	11432.7	5752.22	10727.9	602.337	237.835
2019	140.805	85719.9	261.275	649.311	12860.2	658881	86973	944039	35647.8	22329.5	37984.2	67070.3	960477	98.2295	777.996	11915.2	4464.15		2.70941e+06	12328.3		6552.32	469936	12.619																2019	469936	85719.9	35647.8	22329.5	12860.2	6552.32	12328.3	649.311	261.275
2020	147.827	99931	280.132	680.599	14108.3	759955	91392.2	1.13535e+06	42068.2	24995.9	45001.6	77652.9	1.24171e+06	100.047	986.818	12509.4	4755.65		3.17552e+06	15958.8		7951.89	525436	14.712																2020	525436	99931	42068.2	24995.9	14108.3	7951.89	15958.8	680.599	280.132
2021	154.859	114288	299.088	711.914	15365.8	862033	95818.1	1.32875e+06	48556.3	27685.7	52093.6	88341.9	1.5263e+06	101.828	1198.09	13104.4	5048.41		3.64647e+06	19632.6		9367	581417	16.8264																2021	581417	114288	48556.3	27685.7	15365.8	9367	19632.6	711.914	299.088
2022	161.974	128835	318.282	743.599	16639.4	965466	100297	1.52475e+06	55131.1	30410.7	59280.5	99172.9	1.81475e+06	103.623	1412.22	13706.5	5344.79		4.1237e+06	23356.2		10801.1	638131	18.969																2022	638131	128835	55131.1	30410.7	16639.4	10801.1	23356.2	743.599	318.282
2023	169.173	145453	340.09	783.144	17999.2	1.07689e+06	104838	1.74117e+06	62406.5	33349.7	67143.5	110896	2.13393e+06	105.497	1648.51	14315.7	5722.29		4.64151e+06	27477		12377.9	698995	21.3855																2023	698995	145453	62406.5	33349.7	17999.2	12377.9	27477	783.144	340.09
2024	176.456	166506	367.504	839.983	19533	1.20468e+06	109454	2.00046e+06	71155.9	36728	76414.9	124458	2.5177e+06	107.53	1931.3	14932	6278.52		5.24313e+06	32432.6		14252.8	768317	24.3858																2024	768317	166506	71155.9	36728	19533	14252.8	32432.6	839.983	367.504
2025	183.822	187834	395.262	897.527	21086.2	1.33411e+06	114122	2.26315e+06	80019.4	40149.5	85807	138196	2.90653e+06	109.58	2217.81	15555.3	6841.84		5.85255e+06	37453.4		16152.3	838524	27.4252																2025	838524	187834	80019.4	40149.5	21086.2	16152.3	37453.4	897.527	395.262
2026	190.889	209018	422.515	953.86	22613.3	1.46226e+06	118606	2.52416e+06	88818.6	43526.7	95128.8	151804	3.2938e+06	111.424	2503.01	16153.4	7397.39		6.45681e+06	42454.4		18040.1	907791	30.4426																2026	907791	209018	88818.6	43526.7	22613.3	18040.1	42454.4	953.86	422.515
2027	198.015	230394	450.009	1010.69	24154	1.59156e+06	123128	2.78755e+06	97698	46934.3	104536	165535	3.68464e+06	113.281	2790.83	16756.4	7957.92		7.06657e+06	47501.3		19945.1	977681	33.4875																2027	977681	230394	97698	46934.3	24154	19945.1	47501.3	1010.69	450.009
2028	205.2	251965	477.746	1068.02	25708.3	1.72203e+06	127687	3.05333e+06	106658	50372.2	114027	179390	4.07904e+06	115.151	3081.26	17364.4	8523.43		7.68182e+06	52594.3		21867.5	1.04819e+06	36.5599																2028	1.04819e+06	251965	106658	50372.2	25708.3	21867.5	52594.3	1068.02	477.746
2029	212.444	273728	505.725	1125.84	27276.2	1.85367e+06	132283	3.3215e+06	115698	53840.6	123604	193369	4.477e+06	117.033	3374.32	17977.4	9093.93		8.30258e+06	57733.2		23807.1	1.11933e+06	39.6599																2029	1.11933e+06	273728	115698	53840.6	27276.2	23807.1	57733.2	1125.84	505.725
2030	219.747	295686	533.945	1184.16	28857.7	1.98646e+06	136917	3.59206e+06	124818	57339.3	133266	207470	4.87852e+06	118.928	3670	18595.4	9669.42		8.92882e+06	62918.1		25763.9	1.19108e+06	42.7874																2030	1.19108e+06	295686	124818	57339.3	28857.7	25763.9	62918.1	1184.16	533.945
2031	226.877	317511	561.831	1241.7	30421.6	2.11824e+06	141444	3.86104e+06	133881	60806.1	142866	221469	5.27819e+06	120.711	3964.23	19198.7	10239.4		9.55078e+06	68079.2		27709.6	1.26217e+06	45.8953																2031	1.26217e+06	317511	133881	60806.1	30421.6	27709.6	68079.2	1241.7	561.831
2032	234.052	339487	589.906	1299.63	31996.1	2.25093e+06	146000	4.13188e+06	143007	64296.5	152533	235563	5.68064e+06	122.505	4260.5	19805.9	10813.3		1.0177e+07	73276.2		29668.8	1.33374e+06	49.0248																2032	1.33374e+06	339487	143007	64296.5	31996.1	29668.8	73276.2	1299.63	589.906
2033	241.274	361614	618.17	1357.94	33581.2	2.38452e+06	150585	4.40458e+06	152195	67810.7	162266	249754	6.08586e+06	124.308	4558.82	20417	11391		1.08075e+07	78509		31641.5	1.4058e+06	52.1757																2033	1.4058e+06	361614	152195	67810.7	33581.2	31641.5	78509	1357.94	618.17
2034	248.541	383892	646.622	1416.64	35176.9	2.51902e+06	155199	4.67915e+06	161447	71348.5	172065	264042	6.49387e+06	126.121	4859.18	21032	11972.7		1.14424e+07	83777.8		33627.6	1.47834e+06	55.3481																2034	1.47834e+06	383892	161447	71348.5	35176.9	33627.6	83777.8	1416.64	646.622
2035	255.855	406321	675.263	1475.73	36783.3	2.65443e+06	159843	4.95557e+06	170760	74910.1	181930	278425	6.90465e+06	127.943	5161.59	21650.8	12558.2		1.20815e+07	89082.4		35627.2	1.55137e+06	58.5419																2035	1.55137e+06	406321	170760	74910.1	36783.3	35627.2	89082.4	1475.73	675.263
2036	262.941	428455	703.361	1533.62	38360.4	2.78784e+06	164345	5.22842e+06	179950	78413.8	191663	292601	7.31061e+06	129.641	5460.35	22250.5	13134		1.27116e+07	94324.8		37601.2	1.62319e+06	61.6931																2036	1.62319e+06	428455	179950	78413.8	38360.4	37601.2	94324.8	1533.62	703.361
2037	270.059	450696	731.593	1591.77	39945	2.92189e+06	168868	5.50259e+06	189183	81934.3	201442	306845	7.71854e+06	131.346	5760.57	22852.9	13712.5		1.33448e+07	99592.6		39584.7	1.69536e+06	64.8595																2037	1.69536e+06	450696	189183	81934.3	39945	39584.7	99592.6	1591.77	731.593
2038	277.211	473044	759.959	1650.21	41537.1	3.05659e+06	173412	5.77809e+06	198461	85471.6	211269	321157	8.12844e+06	133.058	6062.24	23458	14293.8		1.39811e+07	104886		41577.8	1.76787e+06	68.0411																2038	1.76787e+06	473044	198461	85471.6	41537.1	41577.8	104886	1650.21	759.959
2039	284.395	495500	788.459	1708.91	43136.7	3.19193e+06	177976	6.0549e+06	207784	89025.7	221143	335538	8.5403e+06	134.776	6365.35	24066	14877.8		1.46204e+07	110205		43580.4	1.84073e+06	71.238																2039	1.84073e+06	495500	207784	89025.7	43136.7	43580.4	110205	1708.91	788.459
2040	291.612	518062	817.092	1767.89	44743.9	3.32791e+06	182562	6.33303e+06	217151	92596.6	231063	349987	8.95414e+06	136.502	6669.92	24676.7	15464.6		1.52627e+07	115549		45592.6	1.91393e+06	74.4501																2040	1.91393e+06	518062	217151	92596.6	44743.9	45592.6	115549	1767.89	817.092
2041	298.604	540267	845.132	1825.58	46318.7	3.46156e+06	187007	6.6068e+06	226367	96101.7	240824	364191	9.3619e+06	138.116	6969.93	25268.4	16040.4		1.58944e+07	120814		47573.4	1.98577e+06	77.6106																2041	1.98577e+06	540267	226367	96101.7	46318.7	47573.4	120814	1825.58	845.132
2042	305.618	562542	873.261	1883.44	47898.5	3.59563e+06	191466	6.88143e+06	235613	99617.8	250615	378440	9.77095e+06	139.734	7270.9	25861.9	16618		1.65281e+07	126097		49560.5	2.05784e+06	80.7812																2042	2.05784e+06	562542	235613	99617.8	47898.5	49560.5	126097	1883.44	873.261
2043	312.653	584887	901.477	1941.49	49483.3	3.73012e+06	195938	7.15694e+06	244888	103145	260437	392733	1.01813e+07	141.357	7572.83	26457.2	17197.4		1.71638e+07	131396		51553.9	2.13013e+06	83.9618																2043	2.13013e+06	584887	244888	103145	49483.3	51553.9	131396	1941.49	901.477
2044	319.71	607303	929.781	1999.72	51073	3.86504e+06	200424	7.43331e+06	254192	106683	270290	407072	1.05929e+07	142.984	7875.7	27054.4	17778.6		1.78015e+07	136712		53553.6	2.20264e+06	87.1524																2044	2.20264e+06	607303	254192	106683	51073	53553.6	136712	1999.72	929.781
2045	326.788	629789	958.173	2058.12	52667.6	4.00037e+06	204924	7.71055e+06	263525	110232	280175	421456	1.10059e+07	144.617	8179.53	27653.4	18361.6		1.84412e+07	142044		55559.5	2.27539e+06	90.3529																2045	2.27539e+06	629789	263525	110232	52667.6	55559.5	142044	2058.12	958.173
2046	333.732	652040	986.191	2115.72	54241.8	4.1342e+06	209339	7.98491e+06	272760	113739	289954	435680	1.14148e+07	146.185	8480.33	28240.9	18937.5		1.9074e+07	147325		57544.8	2.34726e+06	93.5197																2046	2.34726e+06	652040	272760	113739	54241.8	57544.8	147325	2115.72	986.191
2047	340.691	674341	1014.27	2173.44	55819.5	4.26832e+06	213765	8.2599e+06	282015	117254	299755	449936	1.18246e+07	147.756	8781.82	28829.8	19514.8		1.97082e+07	152617		59534.5	2.41929e+06	96.6937																2047	2.41929e+06	674341	282015	117254	55819.5	59534.5	152617	2173.44	1014.27
2048	347.665	696692	1042.42	2231.3	57400.7	4.40274e+06	218199	8.5355e+06	291292	120777	309578	464225	1.22353e+07	149.331	9083.98	29420	20093.3		2.03438e+07	157921		61528.7	2.49148e+06	99.8747																2048	2.49148e+06	696692	291292	120777	57400.7	61528.7	157921	2231.3	1042.42
2049	354.654	719094	1070.62	2289.28	58985.5	4.53747e+06	222644	8.81172e+06	300589	124308	319423	478545	1.26469e+07	150.909	9386.82	30011.4	20673.1		2.09808e+07	163237		63527.4	2.56383e+06	103.063																2049	2.56383e+06	719094	300589	124308	58985.5	63527.4	163237	2289.28	1070.62
2050	361.658	741545	1098.89	2347.39	60573.7	4.67249e+06	227098	9.08856e+06	309907	127846	329291	492897	1.30595e+07	152.49	9690.35	30604.1	21254.3		2.16193e+07	168565		65530.5	2.63635e+06	106.258																2050	2.63635e+06	741545	309907	127846	60573.7	65530.5	168565	2347.39	1098.89
																																									Steel	Aluminium	Copper	Galvanized steel	Cast iron	Stainless steel	Silicon	Bronze	Brass
																																							Metals	Scenario 1	5415.47	755.542	268.312	137.539	80.7652	69.0905	65.0602	3.44991	1.32447
																																								Scenario 2	5415.47	755.542	268.312	137.539	80.7652	69.0905	65.0602	3.44991	1.32447
																																								Scenario 3	5415.47	755.542	268.312	137.539	80.7652	69.0905	65.0602	3.44991	1.32447
																																									ABS	HDPE	PE	Polyurethane (foam)	PVC	Synthetic rubber	Glass fiber
																																							Plastics	Scenario 1	650.985	541986	9610.33	55087.5	27288	118.716	344504
																																								Scenario 2	650.985	541986	9610.33	55087.5	27288	118.716	344504
																																								Scenario 3	650.985	541986	9610.33	55087.5	27288	118.716	344504
																																									Cement	Ceramic brick	Concrete	Limestone	Sand
																																							CBM	Scenario 1	6902.07	404.579	6891.5	9880.56	23153.6
																																								Scenario 2	6902.07	404.579	6891.5	9880.56	23153.6
																																								Scenario 3	6902.07	404.579	6891.5	9880.56	23153.6
[truncated: 15 more columns]

## Sheet: Inflow
Year	ABS	Aluminium	Brass	Bronze	Cast iron	Cement	Ceramic brick	Concrete	Copper	Galvanized steel	Glass fiber	HDPE	Limestone	Nickel	PE	Polyurethane (foam)	PVC		Sand	Silicon		Stainless steel	Steel	Synthetic rubber		Manganese	Chromium	Molybdenum	Tungsten	Niobium	Vanadium	Titanium	Cobalt	Tantalum	Neodymium		Insulation materials		Expanded polystyrene	Extruded polystyrene	Mineral wool	Polyurethane foam	Wood fibreboard
1990	0	0	0	0	0	0	0	0	0	0	0	0	0	0	0	0	0		0	0		0	0	0		1.98917	38.3605	4.18478	5.23098	0.496594	0.697464	0.39616	3.89464	0.142283	0.0745215		0		0	0	0	0	0		0
1991	0.21253	139.753	0.536708	1.47393	20.338	1158.38	115.203	2141.77	81.2051	41.1246	78.2214	123.29	2322.52	0.20166	1.94705	16.0817	11.7373		5164.46	33.0194		14.9662	794.221	0.0311068		2.00493	38.6645	4.21794	5.27243	0.500529	0.702991	0.399299	3.9255	0.14341	0.075112		7.50743e+06		7986	8975.79	75467.5	51515.3	30588.6		174533
1992	0.28539	187.061	0.720702	1.95882	24.0457	1533.97	127.449	2674.96	108.881	55.2229	105.034	161.622	2718.01	0.298525	2.60457	18.4453	15.7585		6869.97	44.339		20.0132	1034.85	0.0415638		2.02082	38.971	4.25138	5.31423	0.504498	0.708564	0.402464	3.95662	0.144547	0.0757075		7.44897e+06		64.7328	74.1997	623.863	417.572	252.865		1433.23
1993	0.343035	224.343	0.866276	2.33746	26.1799	1825.98	130.465	3046.67	130.739	66.3773	126.248	190.987	2933.54	0.381471	3.12242	19.5441	18.9395		8203.44	53.2951		23.986	1217.41	0.0497866		2.03552	39.2544	4.2823	5.35287	0.508166	0.713716	0.405391	3.98539	0.145598	0.0762579		7.50312e+06		62.7936	74.9173	629.897	405.063	255.31		1427.98
1994	0.401488	262.166	1.01389	2.7221	28.454	2122.94	134.443	3428.99	152.907	77.6878	147.758	220.895	3166.78	0.463906	3.64793	20.7646	22.165		9557.75	62.3761		28.0171	1403.48	0.0581313		2.04914	39.5171	4.31096	5.3887	0.511567	0.718493	0.408104	4.01206	0.146573	0.0767683		7.55333e+06		61.4045	76.2719	641.286	396.102	259.927		1434.99
1995	0.442292	288.369	1.11693	2.98386	28.9626	2323.43	128.215	3626.94	168.329	85.5834	162.774	240.473	3199.28	0.529276	4.01166	20.5757	24.4159		10481.7	68.7156		30.8035	1522.73	0.0638882		2.06023	39.7309	4.33428	5.41785	0.514335	0.72238	0.410312	4.03377	0.147366	0.0771837		7.59411e+06		54.1775	71.0797	597.631	349.483	242.232		1314.6
1996	0.488956	318.457	1.23477	3.28734	30.2051	2557.26	126.607	3892.51	185.999	94.613	179.946	263.659	3318.97	0.597579	4.42976	20.9972	26.9905		11551.5	75.9656		34.0071	1665.39	0.0705139		2.06945	39.9087	4.35367	5.44209	0.516636	0.725612	0.412148	4.05182	0.148025	0.077529		7.62803e+06		49.6206	68.8985	579.291	320.088	234.799		1252.7
1997	0.562008	365.968	1.41925	3.77628	34.3661	2937.8	142.587	4445.89	213.771	108.748	206.83	302.626	3777.55	0.686262	5.09096	23.7949	31.0228		13270.3	87.315		39.0788	1910.32	0.0810265		2.07933	40.0993	4.37447	5.46808	0.519103	0.729078	0.414116	4.07117	0.148732	0.0778993		7.66456e+06		55.1772	78.0892	656.566	355.932	266.12		1411.88
1998	0.644592	419.796	1.62781	4.33298	39.7013	3372.36	165.92	5109.09	245.199	124.729	237.224	347.44	4374.93	0.780381	5.84051	27.5666	35.5818		15226.1	100.146		44.8287	2193.26	0.0929513		2.09095	40.3234	4.39891	5.49864	0.522004	0.733152	0.41643	4.09392	0.149563	0.0783346		7.70756e+06		64.992	92.0676	774.095	419.244	313.757		1664.16
1999	0.73346	477.8	1.85222	4.93479	45.8866	3843.13	194.737	5848.63	279.04	141.924	269.929	396.198	5074.19	0.876935	6.64853	32.0539	40.4878		17339.4	113.952		51.0272	2501.96	0.105811		2.10511	40.5964	4.4287	5.53588	0.525539	0.738117	0.41925	4.12164	0.150576	0.0788651		7.75995e+06		78.0006	109.637	921.818	503.159	373.632		1986.25
2000	0.786456	512.192	1.98606	5.28704	48.5107	4117.9	203.037	6216.66	299.169	152.179	289.433	423.992	5368.4	0.939196	7.12775	33.7029	43.4128		18578.4	122.186		54.6964	2675.26	0.113413		2.11887	40.8617	4.45764	5.57206	0.528974	0.742941	0.42199	4.14858	0.15156	0.0793805		7.8107e+06		79.307	114.056	958.975	511.586	388.692		2052.62
2001	5.96956	2000.19	10.3484	26.2783	458.469	19231.1	3373.65	28646.2	1114.97	818.754	1054.61	2008.76	17059.2	5.66689	18.2257	469.679	173.42		77928.8	274.232		188.471	15574.4	0.400814		2.62439	50.6105	5.52115	6.90144	0.655177	0.920192	0.522669	5.13835	0.187719	0.0829819		8.00287e+06		410.313	2297.4	19316.3	2646.8	7829.29		32500.1
2002	6.0952	2043.69	10.7693	27.6977	466.557	19687.2	3426.58	29283.3	1152.24	837.561	1086.98	2055.33	17452.7	5.79369	18.7753	477.464	185.185		79841.7	283.062		193.47	15943.2	0.419539		3.13632	60.4831	6.59816	8.24769	0.782981	1.09969	0.624625	6.14068	0.224337	0.0865972		8.24613e+06		414.761	2240.67	18839.3	2675.5	7635.96		31806.2
2003	6.16678	2060.14	10.9783	28.3826	468.64	19876.6	3440.43	29452.5	1167.8	846.785	1100.1	2072.98	17336.7	5.87833	18.9217	480.025	190.791		80593.9	285.2		195.239	16103.6	0.427535		3.64849	70.3601	7.67565	9.59456	0.910844	1.27927	0.726628	7.14347	0.260972	0.0900841		8.51842e+06		404.18	2201.85	18512.9	2607.24	7503.66		31229.8
2004	6.24938	2098.72	10.8513	27.5145	471.229	20124.4	3455.57	29765.7	1170.7	858.177	1107.67	2096.49	17371	5.97793	19.1715	482.878	182.154		81609.4	289.115		197.793	16241.5	0.420638		4.16061	80.2361	8.75303	10.9413	1.03869	1.45884	0.828621	8.14616	0.297603	0.0934827		8.65914e+06		397.978	2347.6	19738.4	2567.24	8000.37		33051.5
2005	6.33064	2125.78	10.9936	27.8502	473.058	20363.3	3464.55	30093.3	1185.95	869.358	1122.17	2118.66	17409.4	6.08161	19.4128	485.001	184.563		82589.3	292.918		200.27	16415.8	0.425906		4.67132	90.0851	9.82746	12.2843	1.16619	1.63791	0.930333	9.14609	0.334134	0.0967931		8.7877e+06		391.894	2350.59	19763.5	2528	8010.55		33044.5
2006	6.40938	2143.93	11.3134	28.9856	474.009	20585.7	3466.78	30419.8	1208.86	880.074	1140.71	2138.68	17434.4	6.18816	19.6319	486.311	194.335		83499.7	296.373		202.569	16606.9	0.439119		5.1792	99.8793	10.8959	13.6199	1.29298	1.81599	1.03148	10.1405	0.370462	0.100011		8.9898e+06		385.431	2255.01	18959.9	2486.3	7684.82		31771.4
2007	6.52734	2185.87	11.5267	29.502	477.85	20955.4	3488.34	31027.8	1232.57	896.733	1163.24	2173.97	17699.4	6.33467	20.0312	490.376	198.061		85028.6	302.725		206.486	16879.8	0.447467		5.68676	109.668	11.9637	14.9547	1.4197	1.99396	1.13257	11.1343	0.406767	0.103202		9.1912e+06		386.039	2264.05	19035.9	2490.22	7715.64		31891.8
2008	6.7763	2284.42	11.8991	30.2657	492.616	21811.5	3586.15	32489	1282.01	932.921	1211.8	2260.5	18684.6	6.60307	21.001	504.994	202.649		88585.5	318.126		215.625	17515.6	0.462749		6.20519	119.665	13.0544	16.318	1.54912	2.17573	1.23582	12.1493	0.44385	0.106563		9.36651e+06		407.789	2369.38	19921.5	2630.53	8074.58		33403.7
2009	7.09062	2403.99	12.3828	31.3104	512.209	22871.1	3719.82	34293.6	1343.12	977.904	1271.36	2368.13	19892.7	6.93486	22.152	524.631	209.073		92959.6	336.203		226.708	18318.6	0.482192		6.73964	129.972	14.1788	17.7235	1.68255	2.36313	1.34226	13.1957	0.482078	0.110157		9.51876e+06		436.088	2498.35	21005.8	2813.08	8514.1		35267.4
2010	7.33852	2487.03	12.8162	32.3787	525.05	23637.7	3808.1	35593.2	1389.63	1011.93	1315.34	2444.2	20595	7.21166	22.8975	538.145	216.412		96078.3	347.649		234.396	18917.7	0.498632		7.28294	140.449	15.3217	19.1522	1.81818	2.55362	1.45046	14.2594	0.520939	0.113842		9.67595e+06		449.588	2550.28	21442.5	2900.16	8691.08		36033.6
2011	7.52058	2540.87	13.117	33.0908	531.439	24137.5	3851.48	36447.2	1419.48	1035.7	1343.45	2491.57	20882.8	7.43333	23.3054	545.599	221.22		98070.8	353.666		239.127	19311.6	0.508802		7.82792	150.959	16.4683	20.5853	1.95423	2.74471	1.559	15.3265	0.559921	0.117503		9.82916e+06		450.969	2571.67	21622.4	2909.07	8764		36318.1
2012	7.71578	3645.57	15.4472	39.5728	611.104	31581.4	3908.79	55920.4	2068.56	1247.23	1965.92	3323.48	49169.4	7.73634	43.8283	553.707	288.052		135897	721.445		372.741	23215.1	0.754446		8.37485	161.507	17.6189	22.0236	2.09078	2.93648	1.66792	16.3973	0.599042	0.128918		1.05748e+07		1279.21	2830.13	23795.4	8251.84	9644.77		45801.4
2013	1.18985	248.864	0.97824	0.102851	-21.3985	1778.21	-202.286	1859.57	110.191	142.428	90.7475	140.726	-6046.62	2.05941	0.967491	-7.36333	-7.53728		7332.34	14.3316		20.5396	1332.54	0.0080525		8.30969	160.25	17.4818	21.8523	2.07451	2.91364	1.65495	16.2697	0.594382	0.124974		9.76961e+06		-349.594	208.789	1755.48	-2255.13	711.532		71.0792
2014	11.3975	8196.91	25.2996	64.0429	1060.93	70021.6	6049.38	105475	4090.98	2168.13	4407.81	7069.39	124537	7.52118	102.502	847.774	491.337		298621	1698.34		776.452	45582.5	1.48054		8.7668	169.065	18.4435	23.0544	2.18863	3.07391	1.74598	17.1647	0.627079	0.157059		1.16538e+07		3485.43	5297.6	44541.7	22483.4	18053.7		93861.8
2015	7.90902	3369.1	14.8257	37.392	568.602	30371.5	3797.15	47661.1	1833.8	1193.39	1799.47	3108.01	37144.9	7.61521	35.9752	543.873	263.323		126545	574.299		322.674	22578.4	0.660353		9.23255	178.047	19.4233	24.2791	2.3049	3.23722	1.83874	18.0766	0.660393	0.164793		1.20387e+07		901.158	2666.45	22419.2	5813.11	9086.98		40886.9
2016	5.94858	2782.35	11.1075	26.7749	405.832	23795.8	2509.51	40830.5	1519.93	948.766	1468.99	2453.95	33372	6.2597	32.3156	368.708	190.651		101948	531.345		276.981	17141.8	0.531592		9.5319	183.82	20.0531	25.0664	2.37963	3.34218	1.89836	18.6627	0.681805	0.171359		1.21292e+07		782.424	2095.38	17617.8	5047.19	7140.84		32683.6
2017	8.3064	4259.42	15.6637	37.7374	626.283	36718.2	3887.43	59740.2	2231.24	1360.41	2243.39	3760.9	54749.8	7.78438	49.5147	558.931	268.657		156071	811.06		412.521	25837.7	0.779642		9.96377	192.148	20.9616	26.2021	2.48745	3.49361	1.98437	19.5083	0.712696	0.183682		1.24425e+07		1400.15	3371.67	28348.6	9031.97	11490.3		53642.7
2018	17.9885	13981.6	33.4798	74.7082	1656.38	124484	9808.4	136452	5799.18	3293.65	7239.98	11921	180164	5.19221	152.207	1368.95	526.209		505504	2431.34		1137.66	77459.6	1.94724		10.0661	194.122	21.177	26.4712	2.513	3.52949	2.00475	19.7087	0.720017	0.230555		1.28624e+07		5079.56	10923.6	91844.2	32766.7	37226.4		177840
2019	18.3854	12504.5	30.0468	63.2355	1561.49	115092	9948.6	107832	4837.08	3048.17	6354.72	10821	135959	5.31458	121.135	1392.28	402.165		454615	1867.14		942.783	72881.1	1.55489		10.1696	196.117	21.3946	26.7432	2.53883	3.56577	2.02536	19.9112	0.727416	0.264951		1.18148e+07		3759.96	11070.5	93079.6	24254.4	37727.1		169892
2020	10.6699	15271.7	25.9182	48.5568	1393.07	114752	5152.95	211887	7306.38	3228.96	7886.21	11916.7	293554	6.0679	226.381	727.385	420.405		524224	3918.89		1553.64	64955.4	2.40929		10.2919	198.475	21.6519	27.0648	2.56935	3.60864	2.04971	20.1507	0.736163	0.342974		1.2309e+07		8407.08	11363.8	95545.8	54231.6	38726.7		208275
2021	10.959	15582.8	26.5146	49.6477	1415.49	117163	5220.18	215291	7449.75	3299.16	8048	12158.3	298062	6.22231	230.615	738.833	429.23		535013	3991.5		1583.57	66262.2	2.45587		10.4094	200.741	21.8991	27.3738	2.59869	3.64984	2.07311	20.3807	0.744568	0.421929		1.27782e+07		8516.56	11503.4	96719.1	54937.8	39202.3		210879
2022	11.3311	15968.2	27.2851	51.1196	1447.21	120186	5336.4	219387	7629.14	3387.69	8249.38	12463.3	303450	6.41716	235.87	757.007	440.894		548503	4081.41		1620.92	67936.9	2.51477		10.5275	203.02	22.1476	27.6845	2.62818	3.69126	2.09664	20.612	0.753018	0.501955		1.32533e+07		8643.96	11684.5	98242.5	55759.6	39819.7		214150
2023	11.7104	17377.3	30.4652	60.1125	1551.22	130104	5464.65	241500	8439.23	3661.33	9051.01	13546.2	336081	6.66381	261.03	775.549	530.486		597531	4529.23		1785.71	73146.2	2.82504		10.6462	205.31	22.3974	27.9968	2.65783	3.7329	2.12029	20.8445	0.761513	0.590516		1.45067e+07		9567.8	11869.7	99799	61719.1	40450.6		223406
2024	12.0963	20068	36.6752	78.5836	1745.76	148651	5607.33	286277	10040.4	4166.76	10604.7	15602.9	402955	6.97944	311.141	794.445	718.264		691054	5425.72		2110.2	82782.8	3.45093		10.7656	207.612	22.6486	28.3107	2.68763	3.77477	2.14407	21.0783	0.770052	0.697017		1.75122e+07		11494.6	12058.9	101390	74148	41095.5		240187
2025	12.4884	20610	37.6703	80.5468	1788.37	152782	5731.79	291816	10302.1	4283.31	10893.2	16028.3	410757	7.14437	319.205	813.687	735.345		710020	5565.64		2165.64	84981.3	3.53928		10.8857	209.927	22.9011	28.6264	2.7176	3.81685	2.16797	21.3133	0.778637	0.804922		2.05576e+07		11666.9	12252.6	103019	75259.6	41755.7		243954
2026	12.5025	20829.2	37.8716	80.6993	1788.57	154285	5620.5	292558	10407.7	4320.1	11014.5	16182	412434	7.07635	323.013	800.799	738.777		717527	5633.99		2189.8	85500.1	3.57425		10.9842	211.828	23.1085	28.8856	2.74221	3.85141	2.1876	21.5063	0.785688	0.912398		2.3591e+07		11648.3	12148.7	102145	75139.8	41401.5		242483
2027	12.8797	21388.1	38.8726	82.6611	1831.41	158532	5734.18	297640	10679.3	4438.94	11314.2	16620.8	419714	7.2182	331.498	818.569	756.152		737155	5781.63		2247.75	87719.9	3.66636		11.0832	213.737	23.3168	29.146	2.76693	3.88613	2.20732	21.7002	0.792771	1.02086		2.66567e+07		11784.3	12308.6	103489	76016.8	41946.4		245545
2028	13.2602	21986.7	39.9232	84.7197	1877.06	163062	5850.14	302991	10971.6	4564.76	11636	17090.2	427470	7.35173	340.703	836.608	774.66		758173	5942.09		2310.31	90072.2	3.76572		11.1827	215.655	23.526	29.4075	2.79176	3.92101	2.22713	21.8949	0.799885	1.13032		2.97504e+07		11924.2	12473.4	104875	76919.2	42508.1		248700
2029	13.6436	22623.3	41.0215	86.8716	1925.43	167862	5968.33	308611	11283.8	4697.25	11978.8	17589	435698	7.47792	350.601	854.903	794.267		780523	6114.89		2377.31	92552.2	3.87207		11.2826	217.582	23.7362	29.6703	2.8167	3.95604	2.24703	22.0905	0.807031	1.24076		3.28722e+07		12067.9	12643.1	106302	77846.7	43086.5		251946
2030	14.0294	23296.4	42.1653	89.1139	1976.4	172919	6088.68	314500	11614.9	4836.12	12341.8	18115.8	444389	7.59774	361.165	873.444	814.939		804148	6299.55		2448.56	95154.8	3.98513		11.383	219.517	23.9473	29.9341	2.84175	3.99122	2.26701	22.287	0.814209	1.35219		3.60222e+07		12215.7	12817.8	107771	78799.8	43681.7		255286
2031	14.1845	23724.3	42.7761	90.1694	1998.64	176047	6066.05	316696	11826.8	4918.63	12577.4	18441.9	448121	7.58838	368.294	872.528	826.133		819179	6425.61		2495.42	96579.4	4.05749		11.472	221.234	24.1346	30.1683	2.86397	4.02243	2.28474	22.4613	0.820577	1.46311		3.91566e+07		12207.8	12782.1	107471	78749.2	43560		254770
2032	14.5605	24428.6	43.95	92.47	2051.42	181318	6182.18	322590	12175.3	5062.41	12958.7	18992.6	456925	7.69536	379.506	890.413	847.694		843918	6621.95		2570.68	99270.8	4.17686		11.5614	222.957	24.3226	30.4033	2.88628	4.05377	2.30254	22.6363	0.826969	1.5748		4.23163e+07		12340.3	12943.6	108829	79603.6	44110.5		257827
2033	14.9372	25162.5	45.1605	94.8455	2106.35	186797	6300.13	328738	12539.4	5211.31	13356.3	19566.1	466155	7.7982	391.266	908.485	870.155		869688	6828.07		2649.44	102063	4.30177		11.6511	224.687	24.5114	30.6392	2.90868	4.08523	2.32041	22.8119	0.833386	1.68726		4.54978e+07		12476.7	13110.1	110228	80483.5	44677.7		260976
2034	15.3143	25924.1	46.4052	97.2914	2163.29	192469	6419.82	335137	12918.2	5364.93	13769.3	20160.7	475798	7.89783	403.538	926.737	893.462		896416	7043.32		2731.45	104949	4.43186		11.7411	226.424	24.7008	30.876	2.93117	4.11681	2.33835	22.9882	0.839828	1.80049		4.87014e+07		12617	13281.3	111668	81388.5	45261.3		264216
2035	15.6914	26711.3	47.6815	99.8032	2222.11	198319	6541.17	341783	13310.5	5522.93	14196.3	20774.7	485841	7.99501	416.285	945.155	917.564		924027	7267.02		2816.47	107923	4.56675		11.8315	228.168	24.891	31.1138	2.95373	4.1485	2.35635	23.1652	0.846295	1.91449		5.19268e+07		12761.1	13457.3	113147	82318	45861		267545
2036	15.7951	27141.9	48.2555	100.782	2242.76	201432	6493.19	343233	13528.1	5603.38	14436.8	21102.2	488670	7.9556	423.788	940.591	928.747		939226	7400.39		2865.16	109289	4.6419		11.9099	229.679	25.0559	31.3199	2.9733	4.17598	2.37196	23.3187	0.8519	2.02716		5.51123e+07		12685	13357	112304	81827.1	45519.1		265692
2037	16.1584	27936.7	49.5318	103.297	2301.77	207324	6609.07	349809	13925.8	5762	14868.8	21721.7	498661	8.04672	436.764	958.176	953.126		967112	7628.36		2951.5	112274	4.77892		11.9885	231.195	25.2213	31.5266	2.99292	4.20354	2.38761	23.4726	0.857523	2.14037		5.83177e+07		12812.9	13518.8	113664	82652.4	46070.5		268719
2038	16.5206	28749.8	50.83	105.86	2362.14	213341	6726.23	356607	14333.2	5923.65	15310.9	22355	509002	8.13658	450.084	975.874	978.095		995623	7862.46		3040.01	115322	4.91941		12.0674	232.716	25.3872	31.7339	3.01261	4.23119	2.40332	23.627	0.863163	2.25413		6.15387e+07		12944.7	13685.3	115064	83502.6	46638		271835
2039	16.8817	29579.2	52.1481	108.467	2423.75	219469	6844.62	363618	14749.5	6088.01	15761.8	23000.5	519675	8.22569	463.711	993.684	1003.6		1.02469e+06	8102.05		3130.46	118427	5.06303		12.1465	234.241	25.5536	31.942	3.03236	4.25893	2.41907	23.7818	0.868821	2.36844		6.47753e+07		13080.2	13856.3	116502	84376.3	47220.7		275035
2040	17.2417	30422.9	53.4836	111.112	2486.46	225694	6964.15	370833	15173.5	6254.72	16220.6	23656.8	530664	8.31438	477.608	1011.6	1029.59		1.05424e+06	8346.47		3222.62	121581	5.20941		12.2258	235.771	25.7205	32.1506	3.05216	4.28675	2.43487	23.9372	0.874496	2.48329		6.80275e+07		13219.3	14031.8	117978	85273.8	47818.8		278321
2041	17.3439	30885.1	54.1077	112.222	2510.29	229028	6923.9	372562	15409.6	6340.88	16479.1	24009.4	533902	8.28411	485.751	1007.87	1042.22		1.07055e+06	8491.26		3275.37	123072	5.29149		12.2948	237.102	25.8657	32.3321	3.06939	4.31095	2.44862	24.0723	0.879433	2.59646		7.12292e+07		13124.7	13927	117097	84663.3	47461.9		276274
2042	17.6903	31721.5	55.4252	114.837	2572.2	235187	7038.31	379705	15830.9	6505.58	16934.2	24659.4	544797	8.37014	499.588	1025.01	1068.07		1.09984e+06	8734.76		3367	126190	5.43711		12.364	238.436	26.0112	32.514	3.08666	4.3352	2.46239	24.2078	0.884381	2.70998		7.44458e+07		13251.1	14091.6	118480	85478.9	48022.6		279325
2043	18.035	32566.4	56.7522	117.475	2634.77	241401	7153.51	387019	16256.9	6671.58	17393.8	25315.6	555953	8.45589	513.587	1042.2	1094.21		1.12941e+06	8981.17		3459.64	129336	5.58439		12.4333	239.773	26.1571	32.6963	3.10397	4.35951	2.4762	24.3435	0.88934	2.82387		7.76726e+07		13381	14260.4	119900	86317.2	48597.8		282456
2044	18.3781	33418.3	58.0871	120.132	2697.91	247660	7269.45	394495	16686.7	6838.64	17857.2	25976.8	567351	8.54147	527.721	1059.46	1120.61		1.1592e+06	9229.98		3553.12	132507	5.73303		12.5028	241.113	26.3033	32.8791	3.12132	4.38388	2.49004	24.4796	0.894311	2.93811		8.09097e+07		13514.4	14433.3	121353	87177.6	49187.1		285666
2045	18.7197	34276.1	59.4284	122.806	2761.53	253955	7386.05	402124	17119.6	7006.56	18323.5	26642.2	578978	8.62701	541.964	1076.76	1147.23		1.18918e+06	9480.78		3647.29	135699	5.88281		12.5725	242.457	26.4498	33.0623	3.13871	4.4083	2.50392	24.616	0.899294	3.05271		8.4157e+07		13651.2	14610.3	122842	88060.1	49790.5		288954
2046	18.9037	34880.1	60.313	124.502	2800.12	258341	7405.21	406156	17427.4	7121.86	18656.5	27106.7	585471	8.64404	552.324	1080.89	1165.16		1.21037e+06	9664.14		3715.05	137806	5.98969		12.6364	243.689	26.5842	33.2303	3.15466	4.43071	2.51664	24.7411	0.903864	3.16619		8.73706e+07		13633.8	14608.1	122824	87947.4	49783		288796
2047	19.2365	35729.2	61.6375	127.146	2862.99	264563	7519	413811	17856.5	7287.72	19118	27764.7	597135	8.7281	566.449	1097.75	1191.58		1.24002e+06	9912.91		3808.36	140960	6.13819		12.7004	244.923	26.7189	33.3987	3.17065	4.45315	2.52939	24.8664	0.908443	3.27993		9.05945e+07		13766.3	14782.3	124288	88802.4	50376.6		292016
2048	19.5678	36580.5	62.9638	129.797	2926.06	270795	7633.21	421584	18286.8	7453.8	19580.6	28424.1	608973	8.81186	580.614	1114.65	1218.1		1.26974e+06	10162.4		3901.92	144121	6.2871		12.7645	246.16	26.8538	33.5673	3.18666	4.47564	2.54216	24.992	0.91303	3.39392		9.38257e+07		13902	14960.3	125785	89677.7	50983.2		295308
2049	19.8977	37433.3	64.2909	132.452	2989.27	277033	7747.78	429471	18717.9	7619.98	20043.8	29084.2	620978	8.8953	594.807	1131.56	1244.68		1.29948e+06	10412.4		3995.65	147286	6.43631		12.8288	247.399	26.989	33.7362	3.20269	4.49816	2.55496	25.1178	0.917626	3.50817		9.70643e+07		14040.9	15142.1	127313	90573.8	51602.8		298673
2050	20.2265	38287	65.6183	135.109	3052.59	283273	7862.66	437457	19149.5	7786.2	20507.2	29744.8	633130	8.97844	609.017	1148.49	1271.32		1.32925e+06	10662.7		4089.47	150454	6.5857		12.8931	248.64	27.1244	33.9055	3.21876	4.52073	2.56778	25.2438	0.922229	3.62268		1.0031e+08		14182.9	15327.6	128873	91489.6	52234.8		302108
																										518.229	9993.9	1090.24	1362.8	129.376	181.707	103.21	1014.65	37.0683	63.1965
	Sand	Limestone	Cement	Concrete	Insulation materials	Steel	Aluminium	HDPE	Other materials
2020	524224	293554	114752	211887	208275	64955.4	15271.7	11916.7	31907.9	1.47674e+06
2021	535013	298062	117163	215291	210879	66262.2	15582.8	12158.3	32502.1	1.50291e+06
2022	548503	303450	120186	219387	214150	67936.9	15968.2	12463.3	33284.6	1.53533e+06
2023	597531	336081	130104	241500	223406	73146.2	17377.3	13546.2	36161.2	1.66885e+06
2024	691054	402955	148651	286277	240187	82782.8	20068	15602.9	41662.5	1.92924e+06
2025	710020	410757	152782	291816	243954	84981.3	20610	16028.3	42739.7	1.97369e+06
2026	717527	412434	154285	292558	242483	85500.1	20829.2	16182	42979.4	1.98478e+06
2027	737155	419714	158532	297640	245545	87719.9	21388.1	16620.8	44079	2.02839e+06
2028	758173	427470	163062	302991	248700	90072.2	21986.7	17090.2	45252.9	2.0748e+06
2029	780523	435698	167862	308611	251946	92552.2	22623.3	17589	46498.4	2.1239e+06
2030	804148	444389	172919	314500	255286	95154.8	23296.4	18115.8	47812.5	2.17562e+06
2031	819179	448121	176047	316696	254770	96579.4	23724.3	18441.9	48534.3	2.20209e+06
2032	843918	456925	181318	322590	257827	99270.8	24428.6	18992.6	49903.1	2.25517e+06
2033	869688	466155	186797	328738	260976	102063	25162.5	19566.1	51328	2.31047e+06
2034	896416	475798	192469	335137	264216	104949	25924.1	20160.7	52805.4	2.36788e+06
2035	924027	485841	198319	341783	267545	107923	26711.3	20774.7	54331.2	2.42725e+06
2036	939226	488670	201432	343233	265692	109289	27141.9	21102.2	55040.4	2.45083e+06
2037	967112	498661	207324	349809	268719	112274	27936.7	21721.7	56577.2	2.51014e+06
2038	995623	509002	213341	356607	271835	115322	28749.8	22355	58148.9	2.57098e+06
2039	1.02469e+06	519675	219469	363618	275035	118427	29579.2	23000.5	59752	2.63324e+06
2040	1.05424e+06	530664	225694	370833	278321	121581	30422.9	23656.8	61382.6	2.6968e+06
2041	1.07055e+06	533902	229028	372562	276274	123072	30885.1	24009.4	62163.5	2.72245e+06
2042	1.09984e+06	544797	235187	379705	279325	126190	31721.5	24659.4	63777.4	2.7852e+06
2043	1.12941e+06	555953	241401	387019	282456	129336	32566.4	25315.6	65407.7	2.84886e+06
2044	1.1592e+06	567351	247660	394495	285666	132507	33418.3	25976.8	67051.6	2.91333e+06
2045	1.18918e+06	578978	253955	402124	288954	135699	34276.1	26642.2	68706.8	2.97851e+06
2046	1.21037e+06	585471	258341	406156	288796	137806	34880.1	27106.7	69807	3.01873e+06
2047	1.24002e+06	597135	264563	413811	292016	140960	35729.2	27764.7	71444.2	3.08345e+06
2048	1.26974e+06	608973	270795	421584	295308	144121	36580.5	28424.1	73085.6	3.14861e+06
2049	1.29948e+06	620978	277033	429471	298673	147286	37433.3	29084.2	74729.8	3.21417e+06
2050	1.32925e+06	633130	283273	437457	302108	150454	38287	29744.8	76375.8	3.28008e+06
	2.8735e+07	1.48907e+07	6.16375e+06	1.04559e+07	8.13932e+06	3.34617e+06	830560	645813	1.68523e+06
	Sand	Limestone	Cement	Concrete	Steel	Aluminium	HDPE	Other materials
	0.354986	0.198785	0.0777063	0.143483	0.0439856	0.0103415	0.0080696	0.0216069
	0.355984	0.198323	0.0779574	0.143249	0.0440892	0.0103684	0.00808982	0.0216261
	0.357254	0.197645	0.0782803	0.142892	0.0442491	0.0104005	0.00811766	0.0216791
	0.358049	0.201384	0.0779603	0.14471	0.0438302	0.0104127	0.00811705	0.0216683
	0.3582	0.208867	0.0770514	0.148388	0.0429095	0.010402	0.00808759	0.0215953
	0.359743	0.208116	0.0774096	0.147853	0.0430571	0.0104424	0.00812098	0.0216547
	0.361515	0.207798	0.0777339	0.147401	0.0430779	0.0104945	0.00815303	0.0216545
	0.363418	0.206919	0.0781566	0.146737	0.043246	0.0105443	0.00819407	0.021731
	0.36542	0.20603	0.0785919	0.146034	0.0434125	0.010597	0.00823707	0.0218108
	0.367495	0.20514	0.0790346	0.145304	0.0435765	0.0106518	0.00828145	0.0218929
	0.369618	0.204258	0.0794804	0.144556	0.0437369	0.0107079	0.00832672	0.0219765
	0.372	0.203498	0.0799453	0.143816	0.043858	0.0107735	0.00837471	0.0220401
	0.374214	0.202612	0.0804011	0.143044	0.0440192	0.0108322	0.00842181	0.0221283
	0.376411	0.201757	0.0808481	0.142282	0.044174	0.0108906	0.00846844	0.0222154
	0.378574	0.200939	0.0812836	0.141535	0.044322	0.0109483	0.00851424	0.0223007
	0.380688	0.200161	0.0817051	0.14081	0.0444629	0.0110047	0.00855891	0.0223838
	0.383228	0.19939	0.0821894	0.140048	0.0445928	0.0110746	0.00861022	0.0224579
	0.385283	0.198659	0.0825948	0.139359	0.0447283	0.0111296	0.00865359	0.0225395
	0.387254	0.197979	0.0829803	0.138705	0.0448552	0.0111824	0.00869511	0.0226174
	0.389136	0.197351	0.0833454	0.138087	0.0449736	0.011233	0.00873467	0.0226914
	0.390924	0.196776	0.0836896	0.137509	0.0450835	0.0112811	0.00877219	0.0227613
	0.393232	0.196111	0.0841256	0.136848	0.0452065	0.0113446	0.00881903	0.0228337
	0.394887	0.195604	0.0844416	0.136329	0.0453072	0.0113893	0.00885371	0.0228987
	0.396441	0.195149	0.0847359	0.135851	0.0453993	0.0114314	0.00888621	0.0229592
	0.397896	0.194743	0.0850092	0.135411	0.0454832	0.0114708	0.00891655	0.0230155
	0.399252	0.194385	0.0852622	0.135008	0.0455592	0.0115078	0.00894479	0.0230675
	0.400952	0.193946	0.0855794	0.134545	0.0456504	0.0115545	0.00897949	0.0231246
	0.402155	0.193658	0.0858011	0.134204	0.0457152	0.0115874	0.00900445	0.0231702
	0.403269	0.19341	0.0860047	0.133895	0.0457729	0.011618	0.0090275	0.023212
	0.404298	0.1932	0.086191	0.133618	0.045824	0.0116463	0.00904874	0.0232501
	0.405249	0.193023	0.0863617	0.133368	0.045869	0.0116726	0.00906831	0.0232847

## Sheet: Inflow total
		ABS (plastic)	Aluminium	Brass	Bronze	Cast iron	Cement	Ceramic brick	Concrete	Copper	Galvanized steel	Glass fiber	HDPE (plastic)	Limestone	Nickel	PE (plastic)	Polyurethane (foam)	PVC (plastic)		Sand	Silicon	Silver	Stainless steel	Steel	Synthetic rubber		Manganese	Chromium	Molybdenum	Tungsten	Niobium	Vanadium	Titanium	Cobalt	Tantalum	Neodymium		Expanded polystyrene	Extruded polystyrene	Mineral wool	Polyurethane foam	Wood fibreboard
HT_B	Building	96663.5	338322	144995	323823	0	0	0	0	1.04397e+07	1.09713e+07	0	0	0	0	0	1.30496e+06	2.13626e+06		0	0	0	1.30496e+06	0	3286.56													0	1.2243e+07	1.02938e+08	0	4.17228e+07		1.56904e+08
HT_inf	Infrastructure	0	0	0	22205.2	3.55373e+06	4.58399e+06	2.96621e+07	5.78479e+06	0	0	0	4.28271e+06	2.25366e+06	0	0	3.42853e+06	0		7.07231e+07	0	0	90989.9	1.6651e+07	225.366
HT_EP	Energy production	0	760945	0	0	0	0	0	5.96521e+08	149205	0	0	0	0	200800	0	0	0		0	0	0	0	1.00116e+08	0		518.229	9993.9	1090.24	1362.8	129.376	181.707	103.21	1014.65	37.0683
		96663.5	1.09927e+06	144995	346028	3.55373e+06	4.58399e+06	2.96621e+07	6.02306e+08	1.05889e+07	1.09713e+07	0	4.28271e+06	2.25366e+06	200800	0	4.73349e+06	2.13626e+06		7.07231e+07	0	0	1.39595e+06	1.16767e+08	3511.92
LT_B	Building	384191	1.61091e+08	576287	1.28704e+06	0	1.14105e+09	0	0	4.14927e+07	4.36057e+07	8.36769e+07	1.28051e+08	0	0	0	5.18658e+06	8.49063e+06		5.89542e+09	0	0	5.18658e+06	0	13062.5													0	8.98031e+07	7.55055e+08	0	3.0604e+08		1.1509e+09
LT_inf	Infrastructure	0	0	0	123567	1.97757e+07	2.55089e+07	1.65063e+08	3.21911e+07	0	0	0	2.38324e+07	1.25411e+07	0	0	1.9079e+07	0		3.93559e+08	0	0	506339	9.26594e+07	1254.11
LT_EP	Energy production	0	717014	0	0	0	6.61894e+08	0	3.80914e+07	717014	0	100830	0	0	0	380914	0	0		0	0	0	0	1.0593e+09	0
		384191	1.61808e+08	576287	1.41061e+06	1.97757e+07	1.82845e+09	1.65063e+08	7.02825e+07	4.22097e+07	4.36057e+07	8.37777e+07	1.51883e+08	1.25411e+07	0	380914	2.42656e+07	8.49063e+06		6.28897e+09	0	0	5.69292e+06	1.15196e+09	14316.6
HP_B	Building	0	4.47852e+08	0	0	0	3198943044	0	0	1.97645e+08	86166816	2.34589e+08	3.61685e+08	0	0	0	0	0		0	0	0	1.30496e+06	0	3286.56													282942171	302867676	2546479539	1825176258	3.0604e+08		5989606803
HP_inf	Infrastructure	0	4.3046e+07	0	0	0	0	0	6.94074e+09	1.01424e+07	0	0	0	9983967840	0	0	0	1.25988e+06		7.07231e+07	0	0	90989.9	1.6651e+07	225.366
HP_EP	Energy production	0	9.37306e+06	336940	0	3.36661e+07	0	4.5321e+06	2.86304e+08	4.83723e+07	0	2.3921e+07	0	1.00504e+09	30586	9.30198e+06	0	2.86888e+06		0	0	0	0	1.00116e+08	0
		0	5.00271e+08	336940	0	3.36661e+07	3198943044	4.5321e+06	7.22704e+09	2.5616e+08	86166816	2.5851e+08	3.61685e+08	1.0989e+10	30586	9.30198e+06	0	4.12876e+06		7.07231e+07	0	0	1.39595e+06	1.16767e+08	3511.92
HHP_B	Building	0	1.58447e+08	285800	1.27657e+06	0	1.13177e+09	0	0	8.59305e+07	3.04853e+07	9.06176e+07	1.27962e+08	0	0	0	0	1.21941e+07		5.84746e+09	0	0	0	3.41626e+08	12956.3													9.85884e+07	8.3773e+06	7.04354e+07	6.35965e+08	2.85489e+07		#REF!
HHP_Inf	Infrastructure	0	5.61807e+06	0	0	0	0	0	2.45496e+09	1.34401e+06	0	0	0	3.53136e+09	0	0	0	0		0	0	0	0	2.17949e+07	0
HHP_EP	Energy production	0	3.31613e+06	119207	0	1.19109e+07	0	1.60343e+06	1.01293e+08	1.71138e+07	0	8.46311e+06	0	3.55577e+08	10821.1	3.29099e+06	0	1.01499e+06		0	5.92036e+07	0	2.10612e+07	2.15094e+08	28952.6
		0	1.67382e+08	405007	1.27657e+06	1.19109e+07	1.13177e+09	1.60343e+06	2.55625e+09	1.04388e+08	3.04853e+07	9.90807e+07	1.27962e+08	3.88694e+09	10821.1	3.29099e+06	0	1.32091e+07		5.84746e+09	5.92036e+07	0	2.10612e+07	5.78515e+08	41908.8
	CO2 eq kg/kg	4.49	14.6	0.0675	0.0689	1.88	0.558	0.187	0.0977273	3.79	5.03	2.62	0.859	0.00235	11.2	0.859	0.859	2.51		0.0263	53.3	520	5.03	5.03	2.84		5.6	29	1.3	26	0.03	2.6	47	38	42	53.8		4.4	4.1	2.6	4.9	1.64
	Cradle to market	acrylonitrile-butadiene-styrene copolymer_acrylonitrile-butadiene-styrene copolymer production[RoW]	aluminium, primary, ingot_aluminium, ingot, primary, import from Middle East (Gulf cooperation Council)[IAI Area, EU27 & EFTA]	casting, brass_market for casting, brass[GLO]	casting, bronze_casting, bronze[RoW]	cast iron_cast iron production[RoW]	cement, unspecified_cement, blast furnace slag, 66-80%, non-US to generic market for cement, unspecified[RoW]	shale brick_shale brick production[RoW]	concrete, 25MPa_concrete production 25MPa, RNA only[RoW]	copper_copper production, primary[AU]	steel, chromium steel 18/8, hot rolled_steel production, chromium steel 18/8, hot rolled[RoW]	glass fibre_glass fibre production[RoW]	polyethylene, high density, granulate_polyethylene, high density, granulate, recycled to generic market for high density PE granulate[RoW]	limestone, crushed, for mill_market for limestone, crushed, for mill[CH]	nickel, 99.5%_market for nickel, 99.5%[GLO]	polyethylene, high density, granulate_polyethylene, high density, granulate, recycled to generic market for high density PE granulate[RoW]	polyethylene, high density, granulate_polyethylene, high density, granulate, recycled to generic market for high density PE granulate[RoW]	polyvinylchloride, emulsion polymerised_polyvinylchloride production, emulsion polymerisation[RER]		silica sand_silica sand production[DE]	silicon, solar grade_market for silicon, solar grade[GLO]	gold-silver, ingot_market for gold-silver, ingot[GLO]	steel, chromium steel 18/8, hot rolled_steel production, chromium steel 18/8, hot rolled[RoW]	steel, chromium steel 18/8, hot rolled_steel production, chromium steel 18/8, hot rolled[RoW]	synthetic rubber_synthetic rubber production[RoW]
		ABS (plastic)	Aluminium	Brass	Bronze	Cast iron	Cement	Ceramic brick	Concrete	Copper	Galvanized steel	Glass fiber	HDPE (plastic)	Limestone	Nickel	PE (plastic)	Polyurethane (foam)	PVC (plastic)		Sand	Silicon	Silver	Stainless steel	Steel	Synthetic rubber		Manganese	Chromium	Molybdenum	Tungsten	Niobium	Vanadium	Titanium	Cobalt	Tantalum	Neodymium
HT	Building	434019	4.9395e+06	9787.18	22311.4	0	0	0	0	3.95663e+07	5.51857e+07	0	0	0	0	0	1.12096e+06	5.36202e+06	0	0	0	0	6.56393e+06	0	9333.82		0	0	0	0	0	0	0	0	0	0		0	5.01963e+07	2.67638e+08	0	6.84255e+07	4.99474e+08
	Infrastructure	0	0	0	1529.94	6.68101e+06	2.55787e+06	5.54681e+06	565332	0	0	0	3.67885e+06	5296.09	0	0	2.94511e+06	0	0	1.86002e+06	0	0	457679	8.37547e+07	640.039		0	0	0	0	0	0	0	0	0	0							1.08055e+08	1.18334e+09
	Energy production	0	1.11098e+07	0	0	0	0	0	5.82964e+07	565486	0	0	0	0	2.24896e+06	0	0	0	0	0	0	0	0	5.03586e+08	0		2902.08	289823	1417.32	35432.9	3.88127	472.439	4850.86	38556.8	1556.87	0							5.75806e+08
LT	Building	1.72502e+06	2.35193e+09	38899.4	88677.1	0	6.36705e+08	0	0	1.57257e+08	2.19337e+08	2.19233e+08	1.09996e+08	0	0	0	4.45527e+06	2.13115e+07	0	1.55049e+08	0	0	2.60885e+07	0	37097.5													0	3.68193e+08	1.96314e+09	0	5.01905e+08	6.7365e+09
	Infrastructure	0	0	0	8513.76	3.71784e+07	1.4234e+07	3.08668e+07	3.14595e+06	0	0	0	2.0472e+07	29471.6	0	0	1.63889e+07	0	0	1.03506e+07	0	0	2.54689e+06	4.66077e+08	3561.68																		6.01302e+08	1.30529e+10
	Energy production	0	1.04684e+07	0	0	0	3.69337e+08	0	3.72257e+06	2.71748e+06	0	264175	0	0	0	327205	0	0	0	0	0	0	0	5.32828e+09	0																		5.71511e+09
HP	Building	0	6.53864e+09	0	0	0	1.78501e+09	0	0	7.49075e+08	4.33419e+08	6.14624e+08	3.10688e+08	0	0	0	0	0	0	0	0	0	6.56393e+06	0	9333.82													1.24495e+09	1.24176e+09	6.62085e+09	8.94336e+09	5.01905e+08	2.89908e+10
	Infrastructure	0	6.28471e+08	0	0	0	0	0	6.783e+08	3.84399e+07	0	0	0	2.34623e+07	0	0	0	3.1623e+06	0	1.86002e+06	0	0	457679	8.37547e+07	640.039																		1.45791e+09	3.14452e+10
	Energy production	0	1.36847e+08	22743.4	0	6.32923e+07	0	847503	2.79797e+07	1.83331e+08	0	6.2673e+07	0	2.36184e+06	342563	7.99041e+06	0	7.20088e+06	0	0	0	0	0	5.03586e+08	0																		9.96474e+08
HHP	Building	0	2.31333e+09	19291.5	87955.9	0	6.31526e+08	0	0	3.25677e+08	1.53341e+08	2.37418e+08	1.09919e+08	0	0	0	0	3.06073e+07	0	1.53788e+08	0	0	0	1.71838e+09	36795.8													4.33789e+08	3.43469e+07	1.83132e+08	3.11623e+09	4.68203e+07	9.48845e+09
	Infrastructure	0	8.20239e+07	0	0	0	0	0	2.39917e+08	5.09378e+06	0	0	0	8.2987e+06	0	0	0	0	0	0	0	0	0	1.09628e+08	0																		4.44961e+08	1.44513e+10
	Energy production	0	4.84155e+07	8046.49	0	2.23924e+07	0	299842	9.89906e+06	6.48614e+07	0	2.21733e+07	0	835607	121197	2.82696e+06	0	2.54763e+06	0	0	3.15555e+09	0	1.05938e+08	1.08192e+09	82225.3																		4.51788e+09
																																							6.01328e+10
																																							60132.8

## Sheet: Outflow
Year	ABS	Aluminium	Brass	Bronze	Cast iron	Cement	Ceramic brick	Concrete	Copper	Galvanized steel	Glass fiber	HDPE	Limestone	Nickel	PE	Polyurethane (foam)	PVC		Sand	Silicon		Stainless steel	Steel	Synthetic rubber		SUM
1990	0	0	0	0	0	0	0	0	0	0	0	0	0	0	0	0	0		0	0		0	0	0		0
1991	0.0356816	23.1605	0.0901077	0.237202	1.77329	183.643	5.64227	258.668	13.5518	6.9044	13.1312	18.7212	188.334	0.0478871	0.321872	1.11652	1.9693		834.397	5.54361		2.47064	117.445	0.00511844		1677.21
1992	0.107043	69.4807	0.270318	0.711616	5.32369	550.982	16.9593	775.895	40.6547	20.7128	39.3929	56.1672	565.743	0.143448	0.965628	3.35328	5.90779		2503.22	16.6305		7.41187	352.337	0.0153552		5032.38
1993	0.178176	115.655	0.449953	1.18459	8.87375	917.326	28.332	1291.23	67.6719	34.4771	65.5709	93.5072	944.054	0.238124	1.60743	5.59351	9.83374		4166.94	27.682		12.3376	586.515	0.0255601		8379.29
1994	0.248618	161.383	0.627842	1.65306	12.4066	1280.38	39.738	1801.22	94.4274	48.1077	91.4944	130.505	1321.98	0.330982	2.24313	7.82859	13.7215		5814.83	38.6262		17.216	818.474	0.0356669		11697.5
1995	0.317898	206.36	0.802797	2.11396	15.9045	1637.82	51.1511	2302.39	120.743	61.5133	116.99	166.92	1698.12	0.421115	2.86854	10.0494	17.5452		7436	49.3897		22.0144	1046.69	0.0456084		14966.2
1996	0.385545	250.281	0.973627	2.56418	19.3495	1987.29	62.5422	2791.37	146.439	74.603	141.885	202.513	2071.02	0.50766	3.47945	12.2464	21.2788		9019.53	59.8995		26.7004	1269.65	0.0553174		18164.6
1997	0.4511	292.85	1.13918	3.0007	22.7238	2326.52	73.8796	3264.95	171.344	87.2879	166.011	237.048	2439.17	0.589825	4.07178	14.4099	24.897		10554.8	70.0844		31.2426	1485.9	0.0647285		21272.5
1998	0.514204	333.834	1.29853	3.42116	26.0137	2653.69	85.142	3720.7	195.319	99.4985	189.234	270.343	2801.43	0.667005	4.64227	16.5329	28.3799		12033.5	79.8883		35.6158	1694.28	0.0737903		24274.1
1999	0.574596	373.064	1.45104	3.82384	29.2099	2967.53	96.3181	4157.03	218.267	111.184	211.459	302.263	3157.05	0.738799	5.18863	18.6106	31.7132		13449.6	89.2709		39.8024	1894	0.0824657		27158.3
2000	0.632088	410.422	1.59623	4.20753	32.306	3267.08	107.403	4572.94	240.116	122.309	232.617	332.716	3505.53	0.80497	5.70918	20.6401	34.8866		14798.8	98.2032		43.7894	2084.52	0.0907279		29917.4
2001	0.686508	445.794	1.73366	4.57108	35.2954	3551.48	118.386	4967.62	260.802	132.839	252.645	361.612	3846.26	0.865357	6.20237	22.6178	37.8904		16077.1	106.658		47.5648	2265.32	0.0985525		32544
2002	0.74588	481.369	1.87603	4.94348	38.3681	3840.72	130.519	5380.1	281.521	143.79	272.669	390.803	4186.31	0.931491	6.68225	24.7961	40.9173		17364.2	114.838		51.3128	2452.54	0.106332		35210
2003	0.818322	519.374	2.03654	5.35548	41.7174	4155.11	145.068	5849.91	303.509	156.191	293.845	422.171	4532.95	1.01503	7.1634	27.4303	44.1754		18741.3	122.953		55.2214	2662.64	0.114482		38090
2004	0.903682	559.699	2.21522	5.80799	45.3377	4493.88	162.028	6376.08	326.73	170.011	316.126	455.639	4885.22	1.11586	7.64438	30.5179	47.6743		20204.8	130.977		59.2799	2895.22	0.122999		41177
2005	1.00164	602.202	2.41113	6.2981	49.2203	4855.81	181.372	6956.72	351.084	185.201	339.426	491.089	5241.94	1.2336	8.12349	34.0515	51.3892		21749.5	138.884		63.4736	3149.45	0.13184		44460
2006	1.1118	646.752	2.62311	6.82214	53.3571	5239.72	203.069	7589.47	376.469	201.704	363.656	528.409	5602.06	1.36767	8.59943	38.0222	55.2892		23370.4	146.651		67.7898	3424.38	0.140957		47927.8
2007	1.23367	693.194	2.85064	7.37952	57.7395	5644.31	227.074	8271.51	402.818	219.455	388.747	567.481	5964.64	1.51733	9.07109	42.4183	59.3732		25062.1	154.261		72.2154	3719.05	0.150336		51568.6
2008	1.36674	741.396	3.0932	7.96975	62.3606	6068.4	253.344	8999.87	430.077	238.391	414.642	608.2	6328.89	1.68178	9.53781	47.2278	63.6419		26820.1	161.707		76.7404	4032.54	0.159967		55371.4
2009	1.51066	791.333	3.35028	8.59151	67.2224	6511.67	281.871	9772.61	458.227	258.483	441.33	650.547	6694.7	1.86041	10.0003	52.4453	68.086		28643.6	169.002		81.3654	4364.39	0.169845		59332.4
2010	1.66537	843.1	3.62174	9.24408	72.3356	6974.77	312.686	10589.2	487.31	279.74	468.858	694.598	7062.71	2.05292	10.4606	58.0732	72.7001		30535.9	176.182		86.1023	4714.78	0.17998		63456.3
2011	1.8307	896.761	3.90742	9.92706	77.7098	7458.08	345.815	11448.7	517.357	302.16	497.266	740.406	7433.36	2.25891	10.9205	64.1122	77.4827		32499.2	183.282		90.9609	5083.71	0.190383		67745.3
2012	2.00623	952.276	4.20682	10.6395	83.3458	7961.13	381.236	12348.4	548.353	325.705	526.539	787.94	7806.54	2.47754	11.3808	70.5539	82.4293		34532.2	190.316		95.9409	5470.58	0.201054		72194.4
2013	2.19136	1011.17	4.5224	11.389	89.3571	8494.04	418.928	13297.1	581.221	350.608	557.582	838.373	8201.43	2.70787	11.8739	77.3863	87.6286		36688.7	197.871		101.243	5879.84	0.212355		76905.4
2014	2.37476	1069.49	4.83289	12.1223	95.4278	9022.18	457.177	14235.7	613.72	375.295	588.249	888.416	8598.37	2.93428	12.3645	84.2597	92.6883		38824.9	205.389		106.51	6285.67	0.223475		81578.3
2015	2.56113	1134.04	5.15231	12.873	101.961	9600.4	496.794	15187.8	648.881	401.097	622.304	943.469	9049.25	3.15394	12.9432	91.3267	97.9049		41185	214.416		112.358	6713.63	0.235508		86637.6
2016	2.76007	1209.43	5.50103	13.6933	109.312	10267.5	539.311	16206.9	689.277	429.547	662.313	1007.33	9583.14	3.37872	13.6619	98.891	103.687		43936.6	225.819		119.23	7189.7	0.24941		92417.3
2017	2.96162	1286.79	5.85439	14.5223	116.916	10951.3	583.188	17238.2	730.633	458.53	703.358	1072.88	10134.9	3.60376	14.4078	106.646	109.527		46760.2	237.679		126.303	7675.47	0.263624		98334.1
2018	3.16521	1367.03	6.21176	15.3565	124.831	11657.7	628.377	18284	773.348	488.145	745.923	1140.81	10715.2	3.82765	15.1987	114.578	115.403		49687.3	250.315		133.684	8172.97	0.278269		104444
2019	3.38892	1467.05	6.60697	16.2616	133.992	12530.6	677.766	19394	823.89	521.973	798.997	1224.65	11425.4	4.04577	16.2152	123.256	121.807		53326.2	266.701		142.684	8750.22	0.295469		111776
2020	3.64754	1598.96	7.06078	17.2683	144.995	13678	733.714	20579.4	886.016	562.511	868.819	1334.13	12319.8	4.25023	17.5594	133.146	128.904		58114.6	288.423		154.072	9456	0.316309		121032
2021	3.92776	1763.49	7.5584	18.3336	158.048	15084.9	794.288	21888.1	961.641	609.396	955.94	1469.34	13475.2	4.44188	19.345	143.839	136.475		64062.9	317.708		168.457	10280.7	0.341443		132324
2022	4.21594	1963.86	8.09107	19.4341	173.548	16753	857.542	23388.2	1054.31	662.712	1062.42	1632.27	15000.9	4.62166	21.7378	154.915	144.508		71269.7	357.728		186.775	11223.2	0.372183		145944
2023	4.5114	2199.64	8.65772	20.5678	191.475	18678.5	923.418	25081.2	1163.86	722.349	1188.03	1822.58	16898.3	4.7898	24.734	166.36	152.99		79719	408.42		208.994	12282	0.408479		161871
2024	4.81348	2471.8	9.26102	21.7447	211.911	20867.4	991.894	26981	1291.02	788.458	1333.37	2041	19186.3	4.94691	28.3577	178.159	162.032		89444.1	470.221		235.263	13460.7	0.450647		180184
2025	5.1217	2784.62	9.91228	23.0024	235.182	23348.3	1062.97	29127.8	1438.65	861.823	1501.07	2290.83	21925.8	5.09397	32.6988	190.303	172.025		100597	544.76		266.152	14774.6	0.499864		201198
2026	5.43546	3140.65	10.6188	24.3662	261.486	26138.2	1136.64	31549.9	1608.54	942.902	1692.72	2574.06	25157.9	5.23197	37.814	202.777	183.234		113267	633.06		302.018	16232.9	0.556887		225108
2027	5.75368	3538.3	11.3779	25.8318	290.724	29224.5	1212.76	34245.1	1799.94	1031.36	1907.44	2889.4	28876.2	5.36124	43.6792	215.554	195.623		127397	734.7		342.697	17830.2	0.621467		251824
2028	6.0752	3975.64	12.1866	27.3938	322.775	32592.7	1291.17	37209.9	2011.95	1126.79	2144.17	3235.33	33071.7	5.48219	50.2648	228.599	209.143		142918	849.163		387.988	19560.1	0.693297		281237
2029	6.39958	4451.09	13.043	29.0495	357.537	36231	1371.81	40444	2243.81	1228.91	2402.02	3610.61	37738.1	5.59577	57.5442	241.901	223.764		159773	975.977		437.717	21417.7	0.772117		313261
2030	6.72632	4962.9	13.9448	30.7954	394.899	40126.4	1454.6	43946.5	2494.66	1337.38	2680.03	4013.86	42867.6	5.703	65.4878	255.447	239.449		177898	1114.62		491.691	23397.7	0.857637		347800
2031	7.05508	5509.24	14.8899	32.6279	434.739	44265.5	1539.47	47716.1	2763.59	1451.88	2977.16	4443.62	48451.8	5.80486	74.0638	269.227	256.157		197229	1264.52		549.704	25494.4	0.949545		384751
2032	7.3851	6087.74	15.8751	34.5413	476.902	48630.6	1626.3	51747.4	3049.44	1571.96	3292.09	4898.02	54476.9	5.90201	83.2316	283.216	273.828		217679	1424.97		611.491	27700.2	1.04743		423978
2033	7.71574	6695.97	16.8969	36.5296	521.222	53203.9	1714.95	56033.9	3350.97	1697.15	3623.45	5375.17	60928	5.99507	92.9492	297.394	292.398		239162	1595.22		676.777	30006.7	1.15087		465337
2034	8.04676	7331.8	17.9529	38.5884	567.556	57969.9	1805.35	60571.9	3667.1	1827.09	3970.07	5873.39	67793.2	6.08489	103.178	311.749	311.816		261603	1774.59		745.318	32407.5	1.25948		508706
2035	8.3779	7993.13	19.0405	40.713	615.762	62913.4	1897.41	65356.2	3996.77	1961.38	4330.74	6391.03	75058.9	6.17224	113.881	326.272	332.028		284925	1962.41		816.868	34895.5	1.37289		553962
2036	8.70904	8677.91	20.1573	42.8993	665.697	68019.5	1991.06	70382.1	4338.91	2099.68	4704.31	6926.49	82712.3	6.25785	125.019	340.956	352.981		309055	2158		891.188	37464.4	1.49073		600986
2037	9.03964	9383.52	21.2998	45.1401	717.178	73269.1	2086.15	75639	4692.17	2241.49	5089.33	7477.72	90733.6	6.342	136.547	355.776	374.601		333902	2360.53		967.975	40105.1	1.61252		649615
2038	9.36918	10107.4	22.4642	47.4287	770.028	78643.6	2182.54	81116.3	5055.22	2386.33	5484.33	8042.7	99103.2	6.42489	148.418	370.713	396.811		359372	2569.19		1046.93	42808.8	1.73778		699692
2039	9.69766	10847.5	23.6484	49.7606	824.107	84128.7	2280.15	86806.2	5427.02	2533.88	5888.22	8619.9	107805	6.50703	160.595	385.759	419.559		385396	2783.31		1127.82	45568.8	1.86617		751094
2040	10.025	11602.1	24.8501	52.1315	879.283	89711.5	2378.9	92701.2	5806.61	2683.79	6299.96	9207.89	116824	6.58874	173.044	400.907	442.791		411909	3002.3		1210.43	48379.1	1.99732		803708
2041	10.3514	12369.5	26.0673	54.5373	935.433	95379.5	2478.73	98793.1	6193.05	2835.79	6718.57	9805.33	126145	6.67036	185.731	416.153	466.458		438849	3225.54		1294.54	51233.8	2.13091		857425
2042	10.6763	13147.3	27.2969	56.9719	992.399	101117	2579.48	105069	6585.21	2989.46	7142.84	10410.5	135746	6.75178	198.618	431.475	490.49		466140	3452.36		1379.9	54125.1	2.26654		912102
2043	10.9996	13933.6	28.536	59.4294	1050.03	106909	2681.04	111516	6981.96	3144.42	7571.58	11021.8	145607	6.83296	211.665	446.859	514.823		493708	3682.04		1466.27	57045.6	2.40381		967599
2044	11.3212	14726.9	29.783	61.9061	1108.23	112746	2783.32	118124	7382.56	3300.44	8004.02	11638.2	155711	6.91397	224.847	462.297	539.411		521503	3914.14		1553.47	59990.4	2.54245		1.02382e+06
2045	11.6415	15526.1	31.0364	64.3991	1166.89	118618	2886.27	124885	7786.35	3457.31	8439.47	12258.6	166043	6.99491	238.138	477.787	564.217		549483	4148.2		1641.36	62955.2	2.68222		1.08069e+06
2046	11.9603	16329.9	32.2948	66.9055	1225.94	124519	2989.83	131790	8192.7	3614.85	8877.31	12882.3	176588	7.07587	251.518	493.324	589.205		577610	4383.86		1729.79	65936.2	2.8229		1.13812e+06
2047	12.2778	17137.2	33.5567	69.4215	1285.29	130440	3093.89	138826	8600.96	3772.83	9316.84	13508.3	187328	7.15663	264.963	508.896	614.332		605839	4620.69		1818.63	68928.7	2.96425		1.19603e+06
2048	12.5938	17946.8	34.8203	71.9434	1344.84	136371	3198.36	145982	9010.46	3931.04	9757.39	14135.7	198245	7.23714	278.45	524.494	639.554		634128	4858.29		1907.72	71928.3	3.10604		1.25432e+06
2049	12.9084	18757.7	36.0846	74.4693	1404.52	142307	3303.19	153248	9420.75	4089.34	10198.5	14763.8	209325	7.31733	291.963	540.113	664.847		662450	5096.37		1996.96	74932	3.2481		1.31293e+06
2050	13.2219	19569.7	37.3493	76.9977	1464.31	148247	3408.35	160618	9831.61	4247.69	10640	15392.4	220555	7.39721	305.495	555.753	690.191		690793	5334.79		2086.31	77938.4	3.39036		1.37182e+06
Year	Sand	Limestone	Cement	Concrete	Steel	Aluminium	HDPE	Other materials
2020	58114.6	12319.8	13678	20579.4	9456	1598.96	1334.13	3950.7	121032
2021	64062.9	13475.2	15084.9	21888.1	10280.7	1763.49	1469.34	4299.74	132324
2022	71269.7	15000.9	16753	23388.2	11223.2	1963.86	1632.27	4712.93	145944
2023	79719	16898.3	18678.5	25081.2	12282	2199.64	1822.58	5189.56	161871
2024	89444.1	19186.3	20867.4	26981	13460.7	2471.8	2041	5731.9	180184
2025	100597	21925.8	23348.3	29127.8	14774.6	2784.62	2290.83	6349.27	201198
2026	113267	25157.9	26138.2	31549.9	16232.9	3140.65	2574.06	7047.41	225108
2027	127397	28876.2	29224.5	34245.1	17830.2	3538.3	2889.4	7823.43	251824
2028	142918	33071.7	32592.7	37209.9	19560.1	3975.64	3235.33	8673.85	281237
2029	159773	37738.1	36231	40444	21417.7	4451.09	3610.61	9595.84	313261
2030	177898	42867.6	40126.4	43946.5	23397.7	4962.9	4013.86	10586.3	347800
2031	197229	48451.8	44265.5	47716.1	25494.4	5509.24	4443.62	11641.9	384751
2032	217679	54476.9	48630.6	51747.4	27700.2	6087.74	4898.02	12758.2	423978
2033	239162	60928	53203.9	56033.9	30006.7	6695.97	5375.17	13930.8	465337
2034	261603	67793.2	57969.9	60571.9	32407.5	7331.8	5873.39	15155.7	508706
2035	284925	75058.9	62913.4	65356.2	34895.5	7993.13	6391.03	16429.2	553962
2036	309055	82712.3	68019.5	70382.1	37464.4	8677.91	6926.49	17747.3	600986
2037	333902	90733.6	73269.1	75639	40105.1	9383.52	7477.72	19105.2	649615
2038	359372	99103.2	78643.6	81116.3	42808.8	10107.4	8042.7	20497.9	699692
2039	385396	107805	84128.7	86806.2	45568.8	10847.5	8619.9	21921.9	751094
2040	411909	116824	89711.5	92701.2	48379.1	11602.1	9207.89	23373.6	803708
2041	438849	126145	95379.5	98793.1	51233.8	12369.5	9805.33	24849.8	857425
2042	466140	135746	101117	105069	54125.1	13147.3	10410.5	26346.2	912102
2043	493708	145607	106909	111516	57045.6	13933.6	11021.8	27858.9	967599
2044	521503	155711	112746	118124	59990.4	14726.9	11638.2	29385.2	1.02382e+06
2045	549483	166043	118618	124885	62955.2	15526.1	12258.6	30922.8	1.08069e+06
2046	577610	176588	124519	131790	65936.2	16329.9	12882.3	32469.4	1.13812e+06
2047	605839	187328	130440	138826	68928.7	17137.2	13508.3	34022.7	1.19603e+06
2048	634128	198245	136371	145982	71928.3	17946.8	14135.7	35580.3	1.25432e+06
2049	662450	209325	142307	153248	74932	18757.7	14763.8	37140.6	1.31293e+06
2050	690793	220555	148247	160618	77938.4	19569.7	15392.4	38702.8	1.37182e+06
	9.8252e+06	2.7917e+06	2.15013e+06	2.31136e+06	1.17976e+06	276532	219986	563801

## Sheet: Materials_c_t
Year	Metals	Plastics	CBM	Other
1990	125576	16549	1.1903e+06	11682.1
1991	126572	16680.2	1.19974e+06	11774.7
1992	127575	16812.4	1.20925e+06	11868
1993	128503	16934.7	1.21804e+06	11954.3
1994	129363	17048	1.22619e+06	12034.3
1995	130063	17140.2	1.23283e+06	12099.4
1996	130644	17216.9	1.23834e+06	12153.6
1997	131268	17299.1	1.24426e+06	12211.6
1998	132002	17395.8	1.25121e+06	12279.9
1999	132896	17513.6	1.25968e+06	12363
2000	133764	17628.1	1.26792e+06	12443.8
2001	150954	19875.4	1.38559e+06	13413.3
2002	168460	22154.7	1.50438e+06	14395.9
2003	185915	24422.1	1.62166e+06	15364.4
2004	203091	26666.9	1.73786e+06	16314.1
2005	220144	28895.5	1.8528e+06	17250.8
2006	237160	31109.8	1.9662e+06	18177.6
2007	254143	33319.5	2.07923e+06	19100.6
2008	271520	35585.7	2.19592e+06	20054.1
2009	289492	37934.5	2.31775e+06	21051.4
2010	307792	40326.3	2.44199e+06	22069.3
2011	326115	42721.1	2.56619e+06	23085.9
2012	350697	45984.1	2.77964e+06	25056.4
2013	343614	45094.5	2.71726e+06	24406
2014	399105	52538	3.25082e+06	29718.6
2015	420390	55349.3	3.42082e+06	31255.6
2016	433851	57174.9	3.54275e+06	32367.8
2017	458560	60515.3	3.76825e+06	34481.2
2018	551257	73114.1	4.63369e+06	43156.3
2019	634055	84381	5.35978e+06	50312.5
2020	715552	96067.3	6.40392e+06	60960.3
2021	797792	107864	7.45937e+06	71726.2
2022	881114	119817	8.52896e+06	82636.8
2023	971810	132773	9.69834e+06	94620.6
2024	1.07781e+06	147801	1.10754e+07	108847
2025	1.18517e+06	163022	1.24705e+07	123260
2026	1.2913e+06	178079	1.38556e+07	137583
2027	1.39838e+06	193272	1.52535e+07	152037
2028	1.50642e+06	208601	1.66639e+07	166622
2029	1.61543e+06	224066	1.8087e+07	181337
2030	1.72539e+06	239668	1.95228e+07	196184
2031	1.83442e+06	255144	2.09497e+07	210945
2032	1.94421e+06	270726	2.23865e+07	225809
2033	2.05474e+06	286415	2.38331e+07	240775
2034	2.16602e+06	302209	2.52896e+07	255843
2035	2.27805e+06	318110	2.6756e+07	271013
2036	2.38834e+06	333770	2.82028e+07	285988
2037	2.49916e+06	349506	2.96567e+07	301035
2038	2.61051e+06	365316	3.11176e+07	316155
2039	2.72239e+06	381203	3.25855e+07	331347
2040	2.8348e+06	397164	3.40604e+07	346612
2041	2.94521e+06	412846	3.55117e+07	361638
2042	3.05596e+06	428577	3.69676e+07	376712
2043	3.16707e+06	444357	3.84281e+07	391833
2044	3.27852e+06	460188	3.98932e+07	407002
2045	3.39032e+06	476067	4.13629e+07	422219
2046	3.50083e+06	491766	4.28172e+07	437278
2047	3.61159e+06	507500	4.42747e+07	452372
2048	3.72259e+06	523269	4.57355e+07	467499
2049	3.83385e+06	539074	4.71996e+07	482660
2050	3.94535e+06	554914	4.86669e+07	497856

## Sheet: HT_B
	HT	Liftetime	Total			ABS (plastic)			Aluminium			Brass			Bronze			Cast iron			Cement			Ceramic brick			Concrete			Copper			Galvanized steel			Glass fiber			HDPE (plastic)			Limestone			Nickel			PE (plastic)
Year	N	25	Stock	Inflow	Outflow	Supply	Inflow	Outflow	Supply	Inflow	Outflow	Supply	Inflow	Outflow	Supply	Inflow	Outflow	Supply	Inflow	Outflow	Supply	Inflow	Outflow	Supply	Inflow	Outflow	Supply	Inflow	Outflow	Supply	Inflow	Outflow	Supply	Inflow	Outflow	Supply	Inflow	Outflow	Supply	Inflow	Outflow	Supply	Inflow	Outflow	Supply	Inflow	Outflow	Supply	Inflow
1990	55797.1		55797.1	0	0	11159.4	0	0	39058	0	0	16739.1	0	0	37384.1	0	0	0	0	0	0	0	0	0	0	0	0	0	0	1.20522e+06	0	0	1.26659e+06	0	0	0	0	0	0	0	0	0	0	0	0	0	0	0	0
1991	56239.3		56239.3	531.325	89.204	11247.9	106.265	17.8408	39367.5	371.928	62.4428	16871.8	159.398	26.7612	37680.3	355.988	59.7667	0	0	0	0	0	0	0	0	0	0	0	0	1.21477e+06	11476.6	1926.81	1.27663e+06	12061.1	2024.93	0	0	0	0	0	0	0	0	0	0	0	0	0	0
1992	56685.1		56685.1	713.474	267.607	11337	142.695	53.5214	39679.6	499.432	187.325	17005.5	214.042	80.2821	37979	478.028	179.297	0	0	0	0	0	0	0	0	0	0	0	0	1.2244e+06	15411	5780.31	1.28675e+06	16195.9	6074.68	0	0	0	0	0	0	0	0	0	0	0	0	0	0
1993	57097.3		57097.3	857.587	445.441	11419.5	171.517	89.0882	39968.1	600.311	311.809	17129.2	257.276	133.632	38255.2	574.583	298.445	0	0	0	0	0	0	0	0	0	0	0	0	1.2333e+06	18523.9	9621.53	1.29611e+06	19467.2	10111.5	0	0	0	0	0	0	0	0	0	0	0	0	0	0
1994	57479.4		57479.4	1003.72	621.545	11495.9	200.744	124.309	40235.6	702.604	435.081	17243.8	301.116	186.463	38511.2	672.492	416.435	0	0	0	0	0	0	0	0	0	0	0	0	1.24156e+06	21680.4	13425.4	1.30478e+06	22784.4	14109.1	0	0	0	0	0	0	0	0	0	0	0	0	0	0
1995	57790.4		57790.4	1105.73	794.745	11558.1	221.146	158.949	40453.3	774.011	556.322	17337.1	331.719	238.423	38719.6	740.839	532.479	0	0	0	0	0	0	0	0	0	0	0	0	1.24827e+06	23883.8	17166.5	1.31184e+06	25100.1	18040.7	0	0	0	0	0	0	0	0	0	0	0	0	0	0
1996	58049		58049	1222.39	963.862	11609.8	244.478	192.772	40634.3	855.673	674.703	17414.7	366.717	289.159	38892.8	819.001	645.788	0	0	0	0	0	0	0	0	0	0	0	0	1.25386e+06	26403.6	20819.4	1.31771e+06	27748.3	21879.7	0	0	0	0	0	0	0	0	0	0	0	0	0	0
1997	58326.2		58326.2	1405.02	1127.75	11665.2	281.004	225.55	40828.3	983.514	789.425	17497.9	421.506	338.325	39078.6	941.363	755.593	0	0	0	0	0	0	0	0	0	0	0	0	1.25985e+06	30348.4	24359.4	1.32401e+06	31894	25599.9	0	0	0	0	0	0	0	0	0	0	0	0	0	0
1998	58652.2		58652.2	1611.48	1285.51	11730.4	322.296	257.102	41056.5	1128.04	899.857	17595.7	483.444	385.653	39297	1079.69	861.292	0	0	0	0	0	0	0	0	0	0	0	0	1.26689e+06	34808	27767	1.3314e+06	36580.6	29181.1	0	0	0	0	0	0	0	0	0	0	0	0	0	0
1999	59049.3		59049.3	1833.65	1436.49	11809.9	366.73	287.298	41334.5	1283.56	1005.54	17714.8	550.095	430.947	39563.1	1228.55	962.448	0	0	0	0	0	0	0	0	0	0	0	0	1.27547e+06	39606.8	31028.2	1.34042e+06	41623.9	32608.3	0	0	0	0	0	0	0	0	0	0	0	0	0	0
2000	59435.3		59435.3	1966.14	1580.22	11887.1	393.228	316.044	41604.7	1376.3	1106.15	17830.6	589.842	474.066	39821.6	1317.31	1058.75	0	0	0	0	0	0	0	0	0	0	0	0	1.2838e+06	42468.6	34132.8	1.34918e+06	44631.4	35871	0	0	0	0	0	0	0	0	0	0	0	0	0	0
2001	73615.3		73615.3	15896.3	1716.27	14723.1	3179.26	343.254	51530.7	11127.4	1201.39	22084.6	4768.89	514.881	49322.3	10650.5	1149.9	0	0	0	0	0	0	0	0	0	0	0	0	1.59009e+06	343360	37071.4	1.67107e+06	360846	38959.3	0	0	0	0	0	0	0	0	0	0	0	0	0	0
2002	87975.4		87975.4	16226.3	1866.25	17595.1	3245.26	373.25	61582.8	11358.4	1306.38	26392.6	4867.89	559.875	58943.5	10871.6	1250.39	0	0	0	0	0	0	0	0	0	0	0	0	1.90027e+06	350488	40311	1.99704e+06	368337	42363.9	0	0	0	0	0	0	0	0	0	0	0	0	0	0
2003	102342		102342	16418.6	2052.03	20468.4	3283.72	410.406	71639.4	11493	1436.42	30702.6	4925.58	615.609	68569.1	11000.5	1374.86	0	0	0	0	0	0	0	0	0	0	0	0	2.21059e+06	354642	44323.8	2.32316e+06	372702	46581.1	0	0	0	0	0	0	0	0	0	0	0	0	0	0
2004	116707		116707	16638.4	2273.23	23341.4	3327.68	454.646	81695	11646.9	1591.26	35012.1	4991.52	681.969	78193.8	11147.7	1523.06	0	0	0	0	0	0	0	0	0	0	0	0	2.52087e+06	359389	49101.8	2.64925e+06	377692	51602.3	0	0	0	0	0	0	0	0	0	0	0	0	0	0
2005	131033		131033	16854.7	2529.02	26206.6	3370.94	505.804	91723	11798.3	1770.31	39309.8	5056.41	758.706	87792	11292.6	1694.44	0	0	0	0	0	0	0	0	0	0	0	0	2.83031e+06	364062	54626.8	2.97444e+06	382602	57408.8	0	0	0	0	0	0	0	0	0	0	0	0	0	0
2006	145279		145279	17064.6	2818.34	29055.8	3412.92	563.668	101695	11945.2	1972.84	43583.7	5119.38	845.502	97336.9	11433.3	1888.29	0	0	0	0	0	0	0	0	0	0	0	0	3.13803e+06	368595	60876.1	3.29783e+06	387366	63976.3	0	0	0	0	0	0	0	0	0	0	0	0	0	0
2007	159517		159517	17377.3	3139.87	31903.3	3475.46	627.974	111662	12164.1	2197.91	47855	5213.19	941.961	106876	11642.8	2103.71	0	0	0	0	0	0	0	0	0	0	0	0	3.44556e+06	375350	67821.2	3.62102e+06	394465	71275	0	0	0	0	0	0	0	0	0	0	0	0	0	0
2008	174059		174059	18034.4	3492.21	34811.7	3606.88	698.442	121841	12624.1	2444.55	52217.6	5410.32	1047.66	116619	12083	2339.78	0	0	0	0	0	0	0	0	0	0	0	0	3.75967e+06	389543	75431.7	3.95113e+06	409381	79273.2	0	0	0	0	0	0	0	0	0	0	0	0	0	0
2009	189050		189050	18866	3874.46	37810	3773.2	774.892	132335	13206.2	2712.12	56715.1	5659.8	1162.34	126664	12640.2	2595.89	0	0	0	0	0	0	0	0	0	0	0	0	4.08348e+06	407506	83688.3	4.29144e+06	428258	87950.2	0	0	0	0	0	0	0	0	0	0	0	0	0	0
2010	204290		204290	19526	4286.31	40858	3905.2	857.262	143003	13668.2	3000.42	61287	5857.8	1285.89	136874	13082.4	2871.83	0	0	0	0	0	0	0	0	0	0	0	0	4.41266e+06	421762	92584.3	4.63738e+06	443240	97299.2	0	0	0	0	0	0	0	0	0	0	0	0	0	0
2011	219577		219577	20014.3	4727.31	43915.4	4002.86	945.462	153704	14010	3309.12	65873.1	6004.29	1418.19	147117	13409.6	3167.3	0	0	0	0	0	0	0	0	0	0	0	0	4.74286e+06	432309	102110	4.9844e+06	454325	107310	0	0	0	0	0	0	0	0	0	0	0	0	0	0
2012	234919		234919	20537.9	5196.25	46983.7	4107.58	1039.25	164443	14376.5	3637.37	70475.6	6161.37	1558.88	157395	13760.4	3481.49	0	0	0	0	0	0	0	0	0	0	0	0	5.07424e+06	443619	112239	5.33265e+06	466210	117955	0	0	0	0	0	0	0	0	0	0	0	0	0	0
2013	233091		233091	3863.87	5691.52	46618.2	772.774	1138.3	163164	2704.71	3984.06	69927.3	1159.16	1707.46	156171	2588.79	3813.32	0	0	0	0	0	0	0	0	0	0	0	0	5.03476e+06	83459.6	122937	5.29116e+06	87709.8	129198	0	0	0	0	0	0	0	0	0	0	0	0	0	0
2014	245913		245913	19006.2	6183.97	49182.6	3801.24	1236.79	172139	13304.3	4328.78	73773.9	5701.86	1855.19	164762	12734.2	4143.26	0	0	0	0	0	0	0	0	0	0	0	0	5.31172e+06	410534	133574	5.58223e+06	431441	140376	0	0	0	0	0	0	0	0	0	0	0	0	0	0
2015	258978		258978	19732.3	6667.94	51795.5	3946.46	1333.59	181284	13812.6	4667.56	77693.3	5919.69	2000.38	173515	13220.6	4467.52	0	0	0	0	0	0	0	0	0	0	0	0	5.59391e+06	426218	144028	5.87879e+06	447923	151362	0	0	0	0	0	0	0	0	0	0	0	0	0	0
2016	267374		267374	15562.7	7165.79	53474.9	3112.54	1433.16	187162	10893.9	5016.05	80212.3	4668.81	2149.74	179141	10427	4801.08	0	0	0	0	0	0	0	0	0	0	0	0	5.77529e+06	336154	154781	6.0694e+06	353273	162663	0	0	0	0	0	0	0	0	0	0	0	0	0	0
2017	279489		279489	19783.2	7669.01	55897.7	3956.64	1533.8	195642	13848.2	5368.31	83846.6	5934.96	2300.7	187257	13254.7	5138.24	0	0	0	0	0	0	0	0	0	0	0	0	6.03695e+06	427317	165651	6.34439e+06	449079	174087	0	0	0	0	0	0	0	0	0	0	0	0	0	0
2018	282360		282360	11045.6	8174.74	56471.9	2209.12	1634.95	197652	7731.92	5722.32	84707.9	3313.68	2452.42	189181	7400.55	5477.08	0	0	0	0	0	0	0	0	0	0	0	0	6.09897e+06	238585	176574	6.40956e+06	250735	185567	0	0	0	0	0	0	0	0	0	0	0	0	0	0
2019	285261		285261	11574.7	8672.95	57052.3	2314.94	1734.59	199683	8102.29	6071.07	85578.4	3472.41	2601.89	191125	7755.05	5810.88	0	0	0	0	0	0	0	0	0	0	0	0	6.16164e+06	250014	187336	6.47543e+06	262746	196876	0	0	0	0	0	0	0	0	0	0	0	0	0	0
2020	288691		288691	12578.1	9147.88	57738.3	2515.62	1829.58	202084	8804.67	6403.52	86607.4	3773.43	2744.36	193423	8427.33	6129.08	0	0	0	0	0	0	0	0	0	0	0	0	6.23574e+06	271687	197594	6.5533e+06	285523	207657	0	0	0	0	0	0	0	0	0	0	0	0	0	0
2021	291987		291987	12895.7	9599.72	58397.5	2579.14	1919.94	204391	9026.99	6719.8	87596.2	3868.71	2879.92	195632	8640.12	6431.81	0	0	0	0	0	0	0	0	0	0	0	0	6.30693e+06	278547	207354	6.62812e+06	292732	217914	0	0	0	0	0	0	0	0	0	0	0	0	0	0
2022	295301		295301	13342.3	10028.6	59060.2	2668.46	2005.72	206711	9339.61	7020.02	88590.3	4002.69	3008.58	197852	8939.34	6719.16	0	0	0	0	0	0	0	0	0	0	0	0	6.3785e+06	288194	216618	6.70334e+06	302870	227649	0	0	0	0	0	0	0	0	0	0	0	0	0	0
2023	298632		298632	13765.6	10434.3	59726.5	2753.12	2086.86	209043	9635.92	7304.01	89589.7	4129.68	3130.29	200084	9222.95	6990.98	0	0	0	0	0	0	0	0	0	0	0	0	6.45046e+06	297337	225381	6.77896e+06	312479	236859	0	0	0	0	0	0	0	0	0	0	0	0	0	0
2024	301981		301981	14165.7	10816.7	60396.3	2833.14	2163.34	211387	9915.99	7571.69	90594.4	4249.71	3245.01	202327	9491.02	7247.19	0	0	0	0	0	0	0	0	0	0	0	0	6.5228e+06	305979	233641	6.85498e+06	321561	245539	0	0	0	0	0	0	0	0	0	0	0	0	0	0
2025	305348		305348	14543	11176.4	61069.6	2908.6	2235.28	213744	10180.1	7823.48	91604.4	4362.9	3352.92	204583	9743.81	7488.19	0	0	0	0	0	0	0	0	0	0	0	0	6.59551e+06	314129	241410	6.9314e+06	330126	253704	0	0	0	0	0	0	0	0	0	0	0	0	0	0
2026	308113		308113	14278.9	11513.8	61622.6	2855.78	2302.76	215679	9995.23	8059.66	92433.9	4283.67	3454.14	206436	9566.86	7714.25	0	0	0	0	0	0	0	0	0	0	0	0	6.65524e+06	308424	248698	6.99417e+06	324131	261363	0	0	0	0	0	0	0	0	0	0	0	0	0	0
2027	310891		310891	14606.3	11828.8	62178.1	2921.26	2365.76	217623	10224.4	8280.16	93267.2	4381.89	3548.64	208297	9786.22	7925.3	0	0	0	0	0	0	0	0	0	0	0	0	6.71524e+06	315496	255502	7.05721e+06	331563	268514	0	0	0	0	0	0	0	0	0	0	0	0	0	0
2028	313680		313680	14911.3	12121.3	62736.1	2982.26	2424.26	219576	10437.9	8484.91	94104.1	4473.39	3636.39	210166	9990.57	8121.27	0	0	0	0	0	0	0	0	0	0	0	0	6.7755e+06	322084	261820	7.12055e+06	338487	275154	0	0	0	0	0	0	0	0	0	0	0	0	0	0
2029	316483		316483	15194.8	12392.5	63296.6	3038.96	2478.5	221538	10636.4	8674.75	94944.8	4558.44	3717.75	212043	10180.5	8302.98	0	0	0	0	0	0	0	0	0	0	0	0	6.83603e+06	328208	267678	7.18416e+06	344922	281310	0	0	0	0	0	0	0	0	0	0	0	0	0	0
2030	319298		319298	15458.3	12643.5	63859.5	3091.66	2528.7	223508	10820.8	8850.45	95789.3	4637.49	3793.05	213929	10357.1	8471.15	0	0	0	0	0	0	0	0	0	0	0	0	6.89683e+06	333899	273100	7.24805e+06	350903	287007	0	0	0	0	0	0	0	0	0	0	0	0	0	0
2031	321795		321795	15373	12875.8	64358.9	3074.6	2575.16	225256	10761.1	9013.06	96538.4	4611.9	3862.74	215602	10299.9	8626.79	0	0	0	0	0	0	0	0	0	0	0	0	6.95077e+06	332057	278117	7.30474e+06	348967	292281	0	0	0	0	0	0	0	0	0	0	0	0	0	0
2032	324302		324302	15597.1	13090.2	64860.3	3119.42	2618.04	227011	10918	9163.14	97290.5	4679.13	3927.06	217282	10450.1	8770.43	0	0	0	0	0	0	0	0	0	0	0	0	7.00491e+06	336897	282748	7.36165e+06	354054	297148	0	0	0	0	0	0	0	0	0	0	0	0	0	0
2033	326818		326818	15804.3	13287.7	65363.6	3160.86	2657.54	228773	11063	9301.39	98045.5	4741.29	3986.31	218968	10588.9	8902.76	0	0	0	0	0	0	0	0	0	0	0	0	7.05927e+06	341373	287014	7.41877e+06	358758	301631	0	0	0	0	0	0	0	0	0	0	0	0	0	0
2034	329344		329344	15996.2	13469.9	65868.9	3199.24	2693.98	230541	11197.3	9428.93	98803.3	4798.86	4040.97	220661	10717.5	9024.83	0	0	0	0	0	0	0	0	0	0	0	0	7.11384e+06	345518	290950	7.47612e+06	363114	305767	0	0	0	0	0	0	0	0	0	0	0	0	0	0
2035	331880		331880	16174.2	13638.3	66376.1	3234.84	2727.66	232316	11321.9	9546.81	99564.1	4852.26	4091.49	222360	10836.7	9137.66	0	0	0	0	0	0	0	0	0	0	0	0	7.16862e+06	349363	294587	7.53368e+06	367154	309589	0	0	0	0	0	0	0	0	0	0	0	0	0	0
2036	334078		334078	15992.5	13794.4	66815.7	3198.5	2758.88	233855	11194.8	9656.08	100224	4797.75	4138.32	223833	10715	9242.25	0	0	0	0	0	0	0	0	0	0	0	0	7.2161e+06	345438	297959	7.58358e+06	363030	313133	0	0	0	0	0	0	0	0	0	0	0	0	0	0
2037	336284		336284	16144.2	13939.1	67256.7	3228.84	2787.82	235398	11300.9	9757.37	100885	4843.26	4181.73	225310	10816.6	9339.2	0	0	0	0	0	0	0	0	0	0	0	0	7.26372e+06	348715	301085	7.63364e+06	366473	316418	0	0	0	0	0	0	0	0	0	0	0	0	0	0
2038	338495		338495	16285.3	14073.4	67699.1	3257.06	2814.68	236947	11399.7	9851.38	101549	4885.59	4222.02	226792	10911.2	9429.18	0	0	0	0	0	0	0	0	0	0	0	0	7.3115e+06	351762	303985	7.68385e+06	369676	319466	0	0	0	0	0	0	0	0	0	0	0	0	0	0
2039	340714		340714	16417.5	14198.7	68142.8	3283.5	2839.74	238500	11492.2	9939.09	102214	4925.25	4259.61	228278	10999.7	9513.13	0	0	0	0	0	0	0	0	0	0	0	0	7.35943e+06	354618	306692	7.73421e+06	372677	322310	0	0	0	0	0	0	0	0	0	0	0	0	0	0
2040	342940		342940	16541.8	14316.2	68588	3308.36	2863.24	240058	11579.3	10021.3	102882	4962.54	4294.86	229770	11083	9591.85	0	0	0	0	0	0	0	0	0	0	0	0	7.4075e+06	357303	309230	7.78473e+06	375499	324978	0	0	0	0	0	0	0	0	0	0	0	0	0	0
2041	344876		344876	16363	14427.2	68975.1	3272.6	2885.44	241413	11454.1	10099	103463	4908.9	4328.16	231067	10963.2	9666.22	0	0	0	0	0	0	0	0	0	0	0	0	7.44931e+06	353441	311628	7.82868e+06	371440	327497	0	0	0	0	0	0	0	0	0	0	0	0	0	0
2042	346816		346816	16472.7	14532.3	69363.2	3294.54	2906.46	242771	11530.9	10172.6	104045	4941.81	4359.69	232367	11036.7	9736.64	0	0	0	0	0	0	0	0	0	0	0	0	7.49123e+06	355810	313898	7.87272e+06	373930	329883	0	0	0	0	0	0	0	0	0	0	0	0	0	0
2043	348761		348761	16577	14632.1	69752.2	3315.4	2926.42	244133	11603.9	10242.5	104628	4973.1	4389.63	233670	11106.6	9803.51	0	0	0	0	0	0	0	0	0	0	0	0	7.53324e+06	358063	316053	7.91687e+06	376298	332149	0	0	0	0	0	0	0	0	0	0	0	0	0	0
2044	350710		350710	16677	14727.6	70142.1	3335.4	2945.52	245497	11673.9	10309.3	105213	5003.1	4418.28	234976	11173.6	9867.49	0	0	0	0	0	0	0	0	0	0	0	0	7.57534e+06	360223	318116	7.96112e+06	378568	334317	0	0	0	0	0	0	0	0	0	0	0	0	0	0
2045	352664		352664	16773.5	14819.6	70532.8	3354.7	2963.92	246865	11741.4	10373.7	105799	5032.05	4445.88	236285	11238.2	9929.13	0	0	0	0	0	0	0	0	0	0	0	0	7.61755e+06	362308	320103	8.00548e+06	380758	336405	0	0	0	0	0	0	0	0	0	0	0	0	0	0
2046	354457		354457	16701.2	14908.8	70891.3	3340.24	2981.76	248120	11690.8	10436.2	106337	5010.36	4472.64	237486	11189.8	9988.9	0	0	0	0	0	0	0	0	0	0	0	0	7.65626e+06	360746	322030	8.04617e+06	379117	338430	0	0	0	0	0	0	0	0	0	0	0	0	0	0
2047	356252		356252	16791.2	14995.6	71250.5	3358.24	2999.12	249377	11753.8	10496.9	106876	5037.36	4498.68	238689	11250.1	10047.1	0	0	0	0	0	0	0	0	0	0	0	0	7.69505e+06	362690	323905	8.08693e+06	381160	340400	0	0	0	0	0	0	0	0	0	0	0	0	0	0
2048	358051		358051	16879.2	15080.4	71610.2	3375.84	3016.08	250636	11815.4	10556.3	107415	5063.76	4524.12	239894	11309.1	10103.9	0	0	0	0	0	0	0	0	0	0	0	0	7.7339e+06	364591	325737	8.12776e+06	383158	342325	0	0	0	0	0	0	0	0	0	0	0	0	0	0
2049	359853		359853	16965.6	15163.5	71970.6	3393.12	3032.7	251897	11875.9	10614.4	107956	5089.68	4549.05	241102	11367	10159.5	0	0	0	0	0	0	0	0	0	0	0	0	7.77283e+06	366457	327532	8.16867e+06	385119	344211	0	0	0	0	0	0	0	0	0	0	0	0	0	0
2050	361658		361658	17050.8	15245.5	72331.7	3410.16	3049.1	253161	11935.6	10671.8	108498	5115.24	4573.65	242311	11424	10214.5	0	0	0	0	0	0	0	0	0	0	0	0	7.81182e+06	368297	329303	8.20965e+06	387053	346073	0	0	0	0	0	0	0	0	0	0	0	0	0	0
kg			305862	809591	503730	-4082.47	96663.5	100746	-14288.6	338322	352611	-6123.7	144995	151119	-13676.3	323823	337499	0	0	0	0	0	0	0	0	0	0	0	0	-440907	1.04397e+07	1.08806e+07	-463360	1.09713e+07	1.14347e+07	0	0	0	0	0	0	0	0	0	0	0	0	0	0
Tonnes						-4.08247	96.6635	100.746	-14.2886	338.322	352.611	-6.1237	144.995	151.119	-13.6763	323.823	337.499	0	0	0	0	0	0	0	0	0	0	0	0	-440.907	10439.7	10880.6	-463.36	10971.3	11434.7	0	0	0	0	0	0	0	0	0	0	0	0	0	0
[truncated: 28 more columns]

## Sheet: HT_Inf
	HT	Liftetime	Total			ABS (plastic)			Aluminium			Brass			Bronze			Cast iron			Cement			Ceramic brick			Concrete			Copper			Galvanized steel			Glass fiber			HDPE (plastic)			Limestone			Nickel			PE (plastic)
Year	N	50	Stock	Inflow	Outflow	Supply	Inflow	Outflow	Supply	Inflow	Outflow	Supply	Inflow	Outflow	Supply	Inflow	Outflow	Supply	Inflow	Outflow	Supply	Inflow	Outflow	Supply	Inflow	Outflow	Supply	Inflow	Outflow	Supply	Inflow	Outflow	Supply	Inflow	Outflow	Supply	Inflow	Outflow	Supply	Inflow	Outflow	Supply	Inflow	Outflow	Supply	Inflow	Outflow	Supply	Inflow
1990	55797.1		55797.1	0	0	0	0	0	0	0	0	0	0	0	5140.31	0	0	822659	0	0	1.06116e+06	0	0	6.86653e+06	0	0	1.33913e+06	0	0	0	0	0	0	0	0	0	0	0	991413	0	0	521703	0	0	0	0	0	0	0
1991	56239.3		56239.3	464.435	22.3144	0	0	0	0	0	0	0	0	0	5181.04	42.7861	2.05571	829177	6847.51	328.998	1.06957e+06	8832.68	424.378	6.92094e+06	57154.5	2746.07	1.34974e+06	11146.4	535.546	0	0	0	0	0	0	0	0	0	999268	8252.16	396.486	525837	4342.47	208.64	0	0	0	0	0
1992	56685.1		56685.1	512.943	67.0754	0	0	0	0	0	0	0	0	0	5222.12	47.2549	6.17932	835751	7562.7	988.943	1.07804e+06	9755.21	1275.65	6.97581e+06	63124	8254.47	1.36044e+06	12310.6	1609.81	0	0	0	0	0	0	0	0	0	1.00719e+06	9114.06	1191.81	530006	4796.02	627.155	0	0	0	0	0
1993	57097.3		57097.3	524.213	112.066	0	0	0	0	0	0	0	0	0	5260.09	48.2931	10.3241	841828	7728.87	1652.27	1.08588e+06	9969.55	2131.29	7.02653e+06	64511	13791.1	1.37033e+06	12581.1	2689.58	0	0	0	0	0	0	0	0	0	1.01451e+06	9314.3	1991.21	533859	4901.39	1047.82	0	0	0	0	0
1994	57479.4		57479.4	539.376	157.204	0	0	0	0	0	0	0	0	0	5295.29	49.69	14.4824	847462	7952.42	2317.78	1.09315e+06	10257.9	2989.73	7.07356e+06	66377	19345.9	1.37951e+06	12945	3772.9	0	0	0	0	0	0	0	0	0	1.0213e+06	9583.72	2793.23	537433	5043.17	1469.86	0	0	0	0	0
1995	57790.4		57790.4	513.374	202.391	0	0	0	0	0	0	0	0	0	5323.94	47.2946	18.6453	852048	7569.06	2984	1.09907e+06	9763.41	3849.1	7.11183e+06	63177.1	24906.7	1.38697e+06	12321	4857.38	0	0	0	0	0	0	0	0	0	1.02683e+06	9121.71	3596.12	540340	4800.05	1892.36	0	0	0	0	0
1996	58049		58049	506.044	247.516	0	0	0	0	0	0	0	0	0	5347.76	46.6193	22.8024	855859	7460.99	3649.31	1.10398e+06	9624.01	4707.29	7.14365e+06	62275	30459.9	1.39317e+06	12145.1	5940.38	0	0	0	0	0	0	0	0	0	1.03142e+06	8991.47	4397.91	542758	4731.51	2314.27	0	0	0	0	0
1997	58326.2		58326.2	569.721	292.459	0	0	0	0	0	0	0	0	0	5373.3	52.4855	26.9428	859947	8399.82	4311.94	1.10926e+06	10835	5562.02	7.17777e+06	70111.3	35990.7	1.39983e+06	13673.3	7019.02	0	0	0	0	0	0	0	0	0	1.03635e+06	10122.9	5196.46	545350	5326.89	2734.49	0	0	0	0	0
1998	58652.2		58652.2	663.109	337.139	0	0	0	0	0	0	0	0	0	5403.33	61.0889	31.0589	864753	9776.71	4970.69	1.11545e+06	12611.1	6411.75	7.21788e+06	81603.9	41489.2	1.40765e+06	15914.6	8091.34	0	0	0	0	0	0	0	0	0	1.04214e+06	11782.2	5990.34	548398	6200.07	3152.25	0	0	0	0	0
1999	59049.3		59049.3	778.674	381.515	0	0	0	0	0	0	0	0	0	5439.92	71.7353	35.1471	870609	11480.6	5624.96	1.12301e+06	14808.9	7255.7	7.26676e+06	95825.6	46950.2	1.41718e+06	18688.2	9156.36	0	0	0	0	0	0	0	0	0	1.0492e+06	13835.6	6778.82	552111	7280.6	3567.17	0	0	0	0	0
2000	59435.3		59435.3	811.489	425.57	0	0	0	0	0	0	0	0	0	5475.47	74.7584	39.2056	876299	11964.4	6274.5	1.13035e+06	15433	8093.54	7.31425e+06	99863.9	52371.7	1.42645e+06	19475.7	10213.7	0	0	0	0	0	0	0	0	0	1.05606e+06	14418.7	7561.6	555720	7587.42	3979.08	0	0	0	0	0
2001	73615.3		73615.3	14649.3	469.263	0	0	0	0	0	0	0	0	0	6781.81	1349.57	43.2309	1.08537e+06	215986	6918.7	1.40003e+06	278602	8924.5	9.05929e+06	1.80278e+06	57748.7	1.76677e+06	351583	11262.3	0	0	0	0	0	0	0	0	0	1.30801e+06	260291	8337.94	688303	136971	4387.61	0	0	0	0	0
2002	87975.4		87975.4	14878.1	518.047	0	0	0	0	0	0	0	0	0	8104.73	1370.64	47.7251	1.29709e+06	219359	7637.96	1.67313e+06	282954	9852.28	1.08265e+07	1.83094e+06	63752.2	2.11141e+06	357074	12433.1	0	0	0	0	0	0	0	0	0	1.56316e+06	264357	9204.75	822570	139110	4843.74	0	0	0	0	0
2003	102342		102342	14944	577.438	0	0	0	0	0	0	0	0	0	9428.26	1376.72	53.1965	1.5089e+06	220331	8513.6	1.94635e+06	284207	10981.8	1.25945e+07	1839046	71061	2.45621e+06	358656	13858.5	0	0	0	0	0	0	0	0	0	1.81843e+06	265527	10260	956898	139726	5399.05	0	0	0	0	0
2004	116707		116707	15012.5	647.424	0	0	0	0	0	0	0	0	0	10751.6	1383.03	59.6439	1.7207e+06	221341	9545.46	2.21955e+06	285510	12312.8	1.43623e+07	1.84748e+06	79673.6	2.80097e+06	360300	15538.2	0	0	0	0	0	0	0	0	0	2.07367e+06	266745	11503.5	1.09121e+06	140367	6053.41	0	0	0	0	0
2005	131033		131033	15053.6	727.904	0	0	0	0	0	0	0	0	0	12071.4	1386.81	67.0582	1.93191e+06	221947	10732	2.492e+06	286291	13843.4	1.61252e+07	1.85253e+06	89577.7	3.14479e+06	361286	17469.7	0	0	0	0	0	0	0	0	0	2.32821e+06	267475	12933.5	1.22516e+06	140751	6805.9	0	0	0	0	0
2006	145279		145279	15065	818.745	0	0	0	0	0	0	0	0	0	13383.8	1387.86	75.4269	2.14196e+06	222115	12071.4	2.76293e+06	286508	15571	1.78784e+07	1.85394e+06	100757	3.4867e+06	361560	19649.9	0	0	0	0	0	0	0	0	0	2.58134e+06	267677	14547.6	1.35836e+06	140858	7655.27	0	0	0	0	0
2007	159517		159517	15157.2	919.767	0	0	0	0	0	0	0	0	0	14695.5	1396.36	84.7335	2.35187e+06	223474	13560.8	3.0337e+06	288262	17492.2	1.96305e+07	1.86528e+06	113189	3.8284e+06	363773	22074.4	0	0	0	0	0	0	0	0	0	2.83432e+06	269316	16342.6	1.49148e+06	141720	8599.82	0	0	0	0	0
2008	174059		174059	15573	1030.79	0	0	0	0	0	0	0	0	0	16035.2	1434.66	94.9615	2.56628e+06	229604	15197.7	3.31027e+06	296169	19603.7	2.14201e+07	1.91645e+06	126852	4.17741e+06	373752	24739	0	0	0	0	0	0	0	0	0	3.0927e+06	276704	18315.2	1.62745e+06	145608	9637.89	0	0	0	0	0
2009	189050		189050	16143.3	1151.78	0	0	0	0	0	0	0	0	0	17416.3	1487.2	106.108	2.78731e+06	238013	16981.6	3.59538e+06	307015	21904.7	2.3265e+07	1.98663e+06	141741	4.53721e+06	387439	27642.7	0	0	0	0	0	0	0	0	0	3.35908e+06	286837	20465	1.76762e+06	150940	10769.1	0	0	0	0	0
2010	204290		204290	16522.6	1282.85	0	0	0	0	0	0	0	0	0	18820.2	1522.14	118.183	3.012e+06	243605	18914	3.88521e+06	314229	24397.4	2.51404e+07	2.03331e+06	157871	4.90296e+06	396542	30788.4	0	0	0	0	0	0	0	0	0	3.62986e+06	293576	22793.9	1.91011e+06	154486	11994.6	0	0	0	0	0
2011	219577		219577	16711.1	1424.12	0	0	0	0	0	0	0	0	0	20228.5	1539.51	131.197	3.23739e+06	246384	20996.9	4.17594e+06	317814	27084.1	2.70217e+07	2.05651e+06	175256	5.26985e+06	401066	34178.9	0	0	0	0	0	0	0	0	0	3.90148e+06	296926	25304	2.05304e+06	156249	13315.5	0	0	0	0	0
2012	234919		234919	16917.2	1575.5	0	0	0	0	0	0	0	0	0	21641.9	1558.5	145.143	3.46358e+06	249423	23228.8	4.46771e+06	321733	29963.1	2.89097e+07	2.08187e+06	193885	5.63805e+06	406013	37812	0	0	0	0	0	0	0	0	0	4.17407e+06	300588	27993.7	2.19649e+06	158176	14730.9	0	0	0	0	0
2013	233091		233091	-90.8395	1736.81	0	0	0	0	0	0	0	0	0	21473.5	-8.36859	160.004	3.43663e+06	-1339.31	25607.1	4.43295e+06	-1727.6	33030.9	2.86848e+07	-11178.9	213736	5.59418e+06	-2180.15	41683.4	0	0	0	0	0	0	0	0	0	4.1416e+06	-1614.05	30859.9	2.1794e+06	-849.349	16239.2	0	0	0	0	0
2014	245913		245913	14723.2	1901.01	0	0	0	0	0	0	0	0	0	22654.7	1356.37	175.131	3.62568e+06	217075	28028	4.67681e+06	280008	36153.6	3.02627e+07	1.81187e+06	233943	5.90192e+06	353357	45624.2	0	0	0	0	0	0	0	0	0	4.36943e+06	261604	33777.5	2.29929e+06	137662	17774.4	0	0	0	0	0
2015	258978		258978	15131.2	2066.86	0	0	0	0	0	0	0	0	0	23858.3	1393.96	190.409	3.8183e+06	223091	30473.3	4.92527e+06	287767	39307.8	3.18704e+07	1.86208e+06	254353	6.21546e+06	363149	49604.6	0	0	0	0	0	0	0	0	0	4.60156e+06	268854	36724.3	2.42144e+06	141477	19325.1	0	0	0	0	0
2016	267374		267374	10637	2240.11	0	0	0	0	0	0	0	0	0	24631.9	979.934	206.37	3.9421e+06	156829	33027.6	5.08496e+06	202296	42602.7	3.29038e+07	1.30902e+06	275674	6.41699e+06	255288	53762.6	0	0	0	0	0	0	0	0	0	4.75075e+06	189000	39802.6	2.49995e+06	99455.9	20945	0	0	0	0	0
2017	279489		279489	14533	2418.77	0	0	0	0	0	0	0	0	0	25747.9	1338.85	222.829	4.12071e+06	214271	35661.7	5.31535e+06	276390	46000.5	3.43946e+07	1.78847e+06	297660	6.70773e+06	348792	58050.5	0	0	0	0	0	0	0	0	0	4.966e+06	258225	42977.1	2.61322e+06	135884	22615.5	0	0	0	0	0
2018	282360		282360	5473.12	2602.23	0	0	0	0	0	0	0	0	0	26012.4	504.211	239.73	4.16304e+06	80694.3	38366.6	5.36995e+06	104088	49489.5	3.47479e+07	673536	320237	6.77663e+06	131355	62453.5	0	0	0	0	0	0	0	0	0	5.01701e+06	97247.3	46236.9	2.64006e+06	51173.7	24330.9	0	0	0	0	0
2019	285261		285261	5689.83	2788.06	0	0	0	0	0	0	0	0	0	26279.7	524.176	256.85	4.20582e+06	83889.4	41106.5	5.42513e+06	108210	53023.7	3.5105e+07	700205	343106	6.84627e+06	136556	66913.4	0	0	0	0	0	0	0	0	0	5.06857e+06	101098	49538.7	2.66719e+06	53199.9	26068.4	0	0	0	0	0
2020	288691		288691	6402.56	2972.36	0	0	0	0	0	0	0	0	0	26595.7	589.836	273.829	4.25639e+06	94397.7	43823.7	5.49037e+06	121765	56528.7	3.55271e+07	787915	365786	6.9286e+06	153661	71336.6	0	0	0	0	0	0	0	0	0	5.12952e+06	113762	52813.4	2.69927e+06	59863.9	27791.6	0	0	0	0	0
2021	291987		291987	6451.13	3155.14	0	0	0	0	0	0	0	0	0	26899.3	594.31	290.667	4.30499e+06	95113.8	46518.6	5.55305e+06	122688	60004.8	3.59327e+07	793892	388279	7.0077e+06	154827	75723.4	0	0	0	0	0	0	0	0	0	5.18808e+06	114625	56061.1	2.73008e+06	60318.1	29500.6	0	0	0	0	0
2022	295301		295301	6650	3336.36	0	0	0	0	0	0	0	0	0	27204.6	612.631	307.362	4.35385e+06	98045.9	49190.5	5.61607e+06	126471	63451.3	3.63405e+07	818366	410581	7.08723e+06	159600	80072.6	0	0	0	0	0	0	0	0	0	5.24696e+06	118158	59281	2.76107e+06	62177.5	31195	0	0	0	0	0
2023	298632		298632	6847.07	3515.78	0	0	0	0	0	0	0	0	0	27511.5	630.786	323.891	4.40296e+06	100951	51835.8	5.67943e+06	130218	66863.5	3.67504e+07	842618	432661	7.16718e+06	164330	84378.7	0	0	0	0	0	0	0	0	0	5.30615e+06	121660	62469	2.79221e+06	64020.1	32872.5	0	0	0	0	0
2024	301981		301981	7042.18	3693.25	0	0	0	0	0	0	0	0	0	27820	648.761	340.241	4.45234e+06	103828	54452.4	5.74312e+06	133929	70238.7	3.71626e+07	866628	454501	7.24755e+06	169012	88638	0	0	0	0	0	0	0	0	0	5.36565e+06	125127	65622.3	2.82353e+06	65844.4	34531.9	0	0	0	0	0
2025	305348		305348	7235.18	3868.6	0	0	0	0	0	0	0	0	0	28130.2	666.541	356.395	4.50197e+06	106674	57037.7	5.80714e+06	137600	73573.5	3.75769e+07	890379	476080	7.32835e+06	173644	92846.4	0	0	0	0	0	0	0	0	0	5.42547e+06	128556	68737.9	2.855e+06	67648.9	36171.4	0	0	0	0	0
2026	308113		308113	6806.79	4041.69	0	0	0	0	0	0	0	0	0	28384.9	627.076	372.341	4.54274e+06	100358	59589.7	5.85973e+06	129452	76865.4	3.79172e+07	837661	497380	7.39471e+06	163363	97000.6	0	0	0	0	0	0	0	0	0	5.4746e+06	120944	71813.4	2.88086e+06	63643.5	37789.8	0	0	0	0	0
2027	310891		310891	6989.67	4212.16	0	0	0	0	0	0	0	0	0	28640.8	643.923	388.045	4.58369e+06	103054	62103	5.91255e+06	132930	80107.4	3.8259e+07	860166	518359	7.46137e+06	167752	101092	0	0	0	0	0	0	0	0	0	5.52395e+06	124194	74842.4	2.90683e+06	65353.4	39383.7	0	0	0	0	0
2028	313680		313680	7169.55	4379.62	0	0	0	0	0	0	0	0	0	28897.8	660.495	403.472	4.62483e+06	105706	64572	5.96561e+06	136351	83292.2	3.86023e+07	882303	538967	7.52833e+06	172069	105111	0	0	0	0	0	0	0	0	0	5.57353e+06	127390	77817.8	2.93291e+06	67035.3	40949.4	0	0	0	0	0
2029	316483		316483	7346.33	4543.99	0	0	0	0	0	0	0	0	0	29156	676.781	418.615	4.66614e+06	108312	66995.5	6.01891e+06	139713	86418.2	3.89472e+07	904058	559195	7.59559e+06	176312	109056	0	0	0	0	0	0	0	0	0	5.62332e+06	130531	80738.4	2.95911e+06	68688.2	42486.3	0	0	0	0	0
2030	319298		319298	7519.91	4705.15	0	0	0	0	0	0	0	0	0	29415.3	692.772	433.462	4.70764e+06	110872	69371.6	6.07244e+06	143015	89483.1	3.92936e+07	925419	579028	7.66314e+06	180478	112924	0	0	0	0	0	0	0	0	0	5.67333e+06	133615	83601.9	2.98543e+06	70311.2	43993.2	0	0	0	0	0
2031	321795		321795	7360.21	4863.03	0	0	0	0	0	0	0	0	0	29645.3	678.059	448.007	4.74446e+06	108517	71699.3	6.11993e+06	139977	92485.7	3.96009e+07	905766	598457	7.72307e+06	176645	116713	0	0	0	0	0	0	0	0	0	5.7177e+06	130777	86407.1	3.00878e+06	68818	45469.3	0	0	0	0	0
2032	324302		324302	7524.29	5017.43	0	0	0	0	0	0	0	0	0	29876.3	693.175	462.231	4.78142e+06	110936	73975.7	6.16761e+06	143098	95422.1	3.99094e+07	925958	617457	7.78324e+06	180583	120418	0	0	0	0	0	0	0	0	0	5.76225e+06	133693	89150.5	3.03222e+06	70352.1	46913	0	0	0	0	0
2033	326818		326818	7684.71	5168.15	0	0	0	0	0	0	0	0	0	30108.1	707.954	476.116	4.81853e+06	113301	76197.9	6.21547e+06	146149	98288.5	4.02191e+07	945700	636005	7.84364e+06	184433	124036	0	0	0	0	0	0	0	0	0	5.80696e+06	136543	91828.6	3.05575e+06	71852	48322.2	0	0	0	0	0
2034	329344		329344	7841.41	5315.17	0	0	0	0	0	0	0	0	0	30340.9	722.39	489.66	4.85577e+06	115612	78365.5	6.26351e+06	149129	101085	4.05299e+07	964984	654098	7.90427e+06	188194	127564	0	0	0	0	0	0	0	0	0	5.85185e+06	139327	94440.8	3.07937e+06	73317.2	49696.8	0	0	0	0	0
2035	331880		331880	7994.36	5458.43	0	0	0	0	0	0	0	0	0	30574.5	736.48	502.858	4.89316e+06	117867	80477.7	6.31174e+06	152038	103809	4.0842e+07	983806	671728	7.96513e+06	191865	131002	0	0	0	0	0	0	0	0	0	5.89691e+06	142045	96986.3	3.10308e+06	74747.3	51036.3	0	0	0	0	0
2036	334078		334078	7796.09	5597.94	0	0	0	0	0	0	0	0	0	30777	718.215	515.71	4.92557e+06	114944	82534.6	6.35355e+06	148267	106462	4.11125e+07	959406	688896	8.01788e+06	187106	134351	0	0	0	0	0	0	0	0	0	5.93596e+06	138522	99465.1	3.12363e+06	72893.4	52340.7	0	0	0	0	0
2037	336284		336284	7938.56	5733.54	0	0	0	0	0	0	0	0	0	30980.1	731.34	528.202	4.95808e+06	117044	84533.9	6.39548e+06	150977	109041	4.13839e+07	976939	705584	8.0708e+06	190525	137605	0	0	0	0	0	0	0	0	0	5.97514e+06	141054	101874	3.14425e+06	74225.5	53608.6	0	0	0	0	0
2038	338495		338495	8076.99	5865.1	0	0	0	0	0	0	0	0	0	31183.9	744.093	540.322	4.99069e+06	119085	86473.6	6.43755e+06	153609	111543	4.16561e+07	993975	721774	8.12389e+06	193848	140762	0	0	0	0	0	0	0	0	0	6.01444e+06	143513	104212	3.16493e+06	75519.9	54838.7	0	0	0	0	0
2039	340714		340714	8211.39	5992.64	0	0	0	0	0	0	0	0	0	31388.3	756.474	552.072	5.0234e+06	121067	88354	6.47974e+06	156165	113969	4.19291e+07	1.01051e+06	737469	8.17714e+06	197073	143823	0	0	0	0	0	0	0	0	0	6.05387e+06	145901	106478	3.18568e+06	76776.5	56031.2	0	0	0	0	0
2040	342940		342940	8341.81	6116.18	0	0	0	0	0	0	0	0	0	31593.3	768.489	563.453	5.05622e+06	122990	90175.4	6.52207e+06	158646	116318	4.2203e+07	1.02656e+06	752672	8.23055e+06	200203	146788	0	0	0	0	0	0	0	0	0	6.09341e+06	148219	108673	3.20649e+06	77995.9	57186.3	0	0	0	0	0
2041	344876		344876	8171.64	6235.77	0	0	0	0	0	0	0	0	0	31771.7	752.812	574.47	5.08476e+06	120481	91938.6	6.55889e+06	155409	118593	4.24413e+07	1.00562e+06	767389	8.27702e+06	196119	149658	0	0	0	0	0	0	0	0	0	6.12781e+06	145195	110798	3.22459e+06	76404.8	58304.4	0	0	0	0	0
2042	346816		346816	8291.73	6351.35	0	0	0	0	0	0	0	0	0	31950.4	763.876	585.118	5.11337e+06	122251	93642.7	6.59579e+06	157693	120791	4.268e+07	1.0204e+06	781613	8.32358e+06	199002	152432	0	0	0	0	0	0	0	0	0	6.16228e+06	147329	112852	3.24273e+06	77527.7	59385.1	0	0	0	0	0
2043	348761		348761	8407.73	6462.84	0	0	0	0	0	0	0	0	0	32129.6	774.562	595.389	5.14204e+06	123961	95286.5	6.63278e+06	159899	122911	4.29194e+07	1.03468e+06	795333	8.37026e+06	201786	155108	0	0	0	0	0	0	0	0	0	6.19684e+06	149390	114833	3.26091e+06	78612.3	60427.6	0	0	0	0	0
2044	350710		350710	8519.73	6570.33	0	0	0	0	0	0	0	0	0	32309.2	784.88	605.292	5.17079e+06	125613	96871.3	6.66985e+06	162029	124955	4.31593e+07	1.04846e+06	808561	8.41705e+06	204474	157688	0	0	0	0	0	0	0	0	0	6.23148e+06	151380	116743	3.27914e+06	79659.5	61432.6	0	0	0	0	0
2045	352664		352664	8627.8	6673.88	0	0	0	0	0	0	0	0	0	32489.2	794.836	614.831	5.19959e+06	127206	98398	6.70701e+06	164085	126925	4.33997e+07	1.06176e+06	821304	8.46394e+06	207067	160173	0	0	0	0	0	0	0	0	0	6.2662e+06	153300	118583	3.29741e+06	80669.9	62400.8	0	0	0	0	0
2046	354457		354457	8566.01	6773.6	0	0	0	0	0	0	0	0	0	32654.3	789.144	624.018	5.22602e+06	126295	99868.3	6.7411e+06	162909	128821	4.36203e+07	1.05415e+06	833576	8.50696e+06	205584	162566	0	0	0	0	0	0	0	0	0	6.29804e+06	152202	120354	3.31417e+06	80092.2	63333.2	0	0	0	0	0
2047	356252		356252	8665.13	6869.5	0	0	0	0	0	0	0	0	0	32819.7	798.275	632.853	5.25249e+06	127757	101282	6.77525e+06	164795	130645	4.38413e+07	1.06635e+06	845378	8.55005e+06	207963	164868	0	0	0	0	0	0	0	0	0	6.32995e+06	153963	122058	3.33096e+06	81019	64229.8	0	0	0	0	0
2048	358051		358051	8760.48	6961.63	0	0	0	0	0	0	0	0	0	32985.5	807.059	641.34	5.27902e+06	129162	102641	6.80946e+06	166608	132397	4.40627e+07	1.07809e+06	856716	8.59323e+06	210252	167079	0	0	0	0	0	0	0	0	0	6.36191e+06	155658	123695	3.34778e+06	81910.5	65091.2	0	0	0	0	0
2049	359853		359853	8852.16	7050.09	0	0	0	0	0	0	0	0	0	33151.5	815.505	649.49	5.30559e+06	130514	103945	6.84373e+06	168351	134079	4.42844e+07	1.08937e+06	867602	8.63648e+06	212452	169202	0	0	0	0	0	0	0	0	0	6.39393e+06	157287	125267	3.36463e+06	82767.7	65918.3	0	0	0	0	0
2050	361658		361658	8940.28	7134.99	0	0	0	0	0	0	0	0	0	33317.8	823.623	657.311	5.3322e+06	131813	105197	6.87807e+06	170027	135694	4.45066e+07	1.10021e+06	878050	8.6798e+06	214567	171240	0	0	0	0	0	0	0	0	0	6.42601e+06	158852	126776	3.38151e+06	83591.6	66712.2	0	0	0	0	0
kg			305861	499640	193778	0	0	0	0	0	0	0	0	0	4353.32	22205.2	17851.8	696708	3.55373e+06	2.85702e+06	898691	4.58399e+06	3.6853e+06	5.81525e+06	2.96621e+07	2.38469e+07	1.13411e+06	5.78479e+06	4.65068e+06	0	0	0	0	0	0	0	0	0	839625	4.28271e+06	3.44309e+06	441829	2.25366e+06	1.81183e+06	0	0	0	0	0
Tonnes						0	0	0	0	0	0	0	0	0	4.35332	22.2052	17.8518	696.708	3553.73	2857.02	898.691	4583.99	3685.3	5815.25	29662.1	23846.9	1134.11	5784.79	4650.68	0	0	0	0	0	0	0	0	0	839.625	4282.71	3443.09	441.829	2253.66	1811.83	0	0	0	0	0
[truncated: 28 more columns]

[truncated: 14 more sheets: HT_EP, HT_IM, LT_B, LT_Inf, LT_EP, LT_IM, HP_B, HP_Inf, HP_EP, HP_IM, HHP_B, HHP_Inf, HHP_EP, HHP_IM]
