# Supplementary material for: Transitioning to Low-Carbon Residential Heating: The Impacts of Material-Related Emissions
Source: Environ Sci Technol. 2022 May 12;56(12):8561–70. doi: 10.1021/acs.est.1c06362 (PMC9228087; doi:10.1021/acs.est.1c06362)
Supplement: Supplementary file 2 — es1c06362_si_002.zip [file es1c06362_si_002.zip › DSM base scenario 3.2.xlsx]

## Sheet: Data
Year	PJ	Residential N	Population	%_ngas	%_HT	%_LT	%_HP	%_HHP	%_oth	Sc
1990	432.079	5.57971e+06	14892	0.96	0.01	0.01	0.001	0.019		1
1991	436.443	5.62393e+06	15010	0.96	0.01	0.01	0.001	0.019		1
1992	440.852	5.66851e+06	15129	0.96	0.01	0.01	0.001	0.019		1
1993	445.305	5.70973e+06	15239	0.96	0.01	0.01	0.001	0.019		1
1994	449.803	5.74794e+06	15341	0.96	0.01	0.01	0.001	0.019		1
1995	454.346	5.77904e+06	15424	0.96	0.01	0.01	0.001	0.019		1
1996	458.936	5.8049e+06	15493	0.96	0.01	0.01	0.001	0.019		1
1997	463.571	5.83262e+06	15567	0.96	0.01	0.01	0.001	0.019		1
1998	468.254	5.86522e+06	15654	0.96	0.01	0.01	0.001	0.019		1
1999	472.984	5.90493e+06	15760	0.96	0.01	0.01	0.001	0.019		1
2000	477.761	5.94353e+06	15863	0.96	0.01	0.01	0.001	0.019		1
2001	482.587	5.98999e+06	15987	0.955	0.0122897	0.0119651	0.0015	0.0192452		1
2002	487.462	6.0342e+06	16105	0.95	0.0145795	0.0139301	0.0018	0.0196904		1
2003	492.386	6.0668e+06	16192	0.945	0.0168692	0.0158952	0.002	0.0202356		1
2004	497.359	6.09152e+06	16258	0.94	0.0191589	0.0178602	0.0025	0.0204808		1
2005	502.383	6.10913e+06	16305	0.935	0.0214487	0.0198253	0.003	0.020726		1
2006	507.458	6.12e+06	16334	0.93	0.0237384	0.0217904	0.0033	0.0211712		1
2007	512.584	6.12862e+06	16357	0.925	0.0260281	0.0237554	0.0036	0.0216165		1
2008	517.761	6.1466e+06	16405	0.92	0.0283179	0.0257205	0.004	0.0219617		1
2009	522.991	6.17658e+06	16485	0.915	0.0306076	0.0276855	0.0045	0.0222069		1
2010	528.274	6.20992e+06	16574	0.91	0.0328973	0.0296506	0.005	0.0224521		1
2011	533.61	6.24027e+06	16655	0.905	0.0351871	0.0316156	0.0055	0.0226973		1
2012	539	6.26837e+06	16730	0.898145	0.0374768	0.0335807	0.00649351	0.0243043		1
2013	561	6.28673e+06	16779	0.900178	0.0370766	0.0329768	0.00730838	0.0224599		1
2014	437	6.30547e+06	16829	0.875515	0.039	0.038	0.0107551	0.0265446		0.989815
2015	467	6.33207e+06	16900	0.879015	0.0408994	0.04	0.0115632	0.027409		0.998887
2016	483	6.36167e+06	16979	0.875362	0.042029	0.041	0.0128364	0.0275		0.998728
2017	474	6.39988e+06	17081	0.8673	0.0436709	0.043038	0.0149789	0.028		0.996987
2018	482	6.43735e+06	17181	0.84865	0.0438627	0.053855	0.0251311	0.0285015		1
2019	490	6475195	17282	0.83	0.0440545	0.064672	0.0352832	0.0259903		1
2020	485.1	6.52465e+06	17414	0.808	0.0458592	0.0706504	0.0422096	0.0332809		1
2021	480.249	6.57066e+06	17536.8	0.786	0.0476639	0.0766287	0.0491359	0.0405716		1
2022	475.447	6.61667e+06	17659.6	0.764	0.0494686	0.082607	0.0560623	0.0478622		1
2023	470.692	6.66268e+06	17782.4	0.740323	0.0512732	0.0885853	0.0629886	0.0568302		1
2024	465.985	6.70869e+06	17905.2	0.712903	0.0530779	0.0945636	0.069915	0.0695402		1
2025	461.325	6.75471e+06	18028	0.685484	0.0548826	0.100542	0.0768413	0.0822502		1
2026	456.712	6.78708e+06	18114.4	0.658065	0.0566873	0.10652	0.0837676	0.0949602		1
2027	452.145	6.81945e+06	18200.8	0.630645	0.058492	0.112499	0.090694	0.10767		1
2028	447.623	6.85182e+06	18287.2	0.603226	0.0602967	0.118477	0.0976203	0.12038		1
2029	443.147	6.88419e+06	18373.6	0.575806	0.0621014	0.124455	0.104547	0.13309		1
2030	438.716	6.91657e+06	18460	0.548387	0.0639061	0.130434	0.111473	0.1458		1
2031	434.329	6.94182e+06	18527.4	0.520968	0.0657108	0.136412	0.118399	0.15851		1
2032	429.985	6.96707e+06	18594.8	0.493548	0.0675155	0.14239	0.125326	0.17122		1
2033	425.685	6.99233e+06	18662.2	0.466129	0.0693202	0.148369	0.132252	0.18393		1
2034	421.429	7.01758e+06	18729.6	0.43871	0.0711249	0.154347	0.139178	0.19664		1
2035	417.214	7.04283e+06	18797	0.41129	0.0729296	0.160325	0.146105	0.20935		1
2036	413.042	7.06074e+06	18844.8	0.383871	0.0747343	0.166304	0.153031	0.22206		1
2037	408.912	7.07865e+06	18892.6	0.356452	0.076539	0.172282	0.159957	0.23477		1
2038	404.823	7.09656e+06	18940.4	0.329032	0.0783437	0.17826	0.166884	0.24748		1
2039	400.774	7.11447e+06	18988.2	0.301613	0.0801484	0.184238	0.17381	0.26019		1
2040	396.767	7.13238e+06	19036	0.274194	0.0819531	0.190217	0.180737	0.2729		1
2041	392.799	7.14415e+06	19067.4	0.246774	0.0837577	0.196195	0.187663	0.28561		1
2042	388.871	7.15591e+06	19098.8	0.219355	0.0855624	0.202173	0.194589	0.29832		1
2043	384.982	7.16768e+06	19130.2	0.191935	0.0873671	0.208152	0.201516	0.31103		1
2044	381.132	7.17944e+06	19161.6	0.164516	0.0891718	0.21413	0.208442	0.32374		1
2045	377.321	7.19121e+06	19193	0.137097	0.0909765	0.220108	0.215368	0.33645		1
2046	373.548	7.1996e+06	19215.4	0.109677	0.0927812	0.226087	0.222295	0.34916		1
2047	369.812	7.20799e+06	19237.8	0.0822581	0.0945859	0.232065	0.229221	0.36187		1
2048	366.114	7.21638e+06	19260.2	0.0548387	0.0963906	0.238043	0.236147	0.37458		1
2049	362.453	7.22478e+06	19282.6	0.0274194	0.0981953	0.244022	0.243074	0.38729		1
2050	358.829	7.23317e+06	19305	-6.66134e-16	0.1	0.25	0.25	0.4		1

## Sheet: M_connection
		Length (km)	Total capacity (kW)	Amount (n)	Source	Lifetime (years)	Source	kg	ABS (plastic)	Aluminium	Brass	Bronze	Cast iron	Cement	Ceramic brick	Concrete	Copper	Galvanized steel	Glass fiber	HDPE (plastic)	Limestone	Nickel	PE (plastic)	Polyurethane (foam)	PVC (plastic)	Rubber adhesive	Sand	Silicon	Silver	Stainless steel	Steel	Synthetic rubber		Manganese	Chromium	Molybdenum	Tungsten	Niobium	Vanadium	Titanium	Cobalt	Tantalum	Neodymium		Expanded polystyrene	Extruded polystyrene	Mineral wool	Polyurethane foam	Wood fibreboard
Technology	Unit								Plastics	Metals	Metals	Metals	Metals	Construction materials	Construction materials	Construction materials	Metals	Metals	Plastics and other	Plastics	Construction materials	Metals	Plastics	Plastics	Plastics	Plastics	Construction materials	Metals	Metals	Metals	Metals	Plastics		Metals	Metals	Metals	Metals	Metals	Metals	Metals	Metals	Metals
HT_B	Kg in case study			240	(Oliver-Solà, Gabarrell, and Rieradevall 2009)	25	(Oliver-Solà, Gabarrell, and Rieradevall 2009)		48	168	72	160.8	0	0	0	0	5184	5448	0	0	0	0	0	648	1060.8	0	0	0	0	648	0	1.632	0	0	0	0	0	0	0	0	0	0
	kg/connection								0.2	0.7	0.3	0.67	0	0	0	0	21.6	22.7	0	0	0	0	0	2.7	4.42	0	0	0	0	2.7	0	0.0068	0	0	0	0	0	0	0	0	0	0			0	76	639	0	259
HT_inf	Kg in case study			240	(Oliver-Solà, Gabarrell, and Rieradevall 2009)	50	(Oliver-Solà, Gabarrell, and Rieradevall 2009)		0	0	0	22.11	3538.5	4564.35	29535	5760	0	0	0	4264.36	2244	0	0	3413.84	0	0	70420	0	0	90.6	16579.7	0.2244	0	0	0	0	0	0	0	0	0	0
	kg/connection								0	0	0	0.092125	14.7438	19.0181	123.062	24	0	0	0	17.7682	9.35	0	0	14.2243	0	0	293.417	0	0	0.3775	69.082	0.000935	0	0	0	0	0	0	0	0	0	0
HT_EP	Kg in case study		1	1	https://www.ieabioenergy.com/wp-content/uploads/2013/10/18_AR1999Task20colour.pdf	20	Elshkaki & Graedel, 2013		0	0.255	0	0	0	0	0	199.9	0.05	0	0	0	0	0.06729	0	0	0	0	0	0	0	0	33.55	0	0	0.00713	0.1375	0.015	0.01875	0.00178	0.0025	0.00142	0.01396	0.00051
	Kg/connection								0	1.275	0	0	0	0	0	999.5	0.25	0	0	0	0	0.33645	0	0	0	0	0	0	0	0	167.75	0	0	0.03565	0.6875	0.075	0.09375	0.0089	0.0125	0.0071	0.0698	0.00255
	Kg/connection								0.2	1.975	0.3	0.762125	14.7438	19.0181	123.062	1023.5	21.85	22.7	0	17.7682	9.35	0.33645	0	16.9243	4.42	0	293.417	0	0	3.0775	236.832	0.007735	0	0.03565	0.6875	0.075	0.09375	0.0089	0.0125	0.0071	0.0698	0.00255			0	76	639	0	259
LT_B	Kg in case study			240	(Oliver-Solà, Gabarrell, and Rieradevall 2009)	25	(Oliver-Solà, Gabarrell, and Rieradevall 2009)		48	168	72	160.8	0	0	0	0	5184	5448	0	0	0	0	0	648	1060.8	0	0	0	0	648	0	1.632	0	0	0	0	0	0	0	0	0	0
	kg/connection								0.2	83.86	0.3	0.67	0	594	0	0	21.6	22.7	43.56	66.66	0	0	0	2.7	4.42	0	3069	0	0	2.7	0	0.0068	0	0	0	0	0	0	0	0	0	0			0	76	639	0	259
LT_inf	Kg in case study			240	(Oliver-Solà, Gabarrell, and Rieradevall 2009)	50	(Oliver-Solà, Gabarrell, and Rieradevall 2009)		0	0	0	22.11	3538.5	4564.35	29535	5760	0	0	0	4264.36	2244	0	0	3413.84	0	0	70420	0	0	90.6	16579.7	0.2244	0	0	0	0	0	0	0	0	0	0
	kg/connection								0	0	0	0.092125	14.7438	19.0181	123.062	24	0	0	0	17.7682	9.35	0	0	14.2243	0	0	293.417	0	0	0.3775	69.082	0.000935	0	0	0	0	0	0	0	0	0	0
LT_EP	Kg in case study			7680	https://www.ieabioenergy.com/wp-content/uploads/2013/10/18_AR1999Task20colour.pdf	30	(Oliver-Solà, Gabarrell, and Rieradevall 2009)		0	3200	0	0	0	2954000	0	170000	3200	0	450	0	0	0	1700	0	0	0	0	0	0	0	4727600	0	0	0	0	0	0	0	0	0	0	0
	Kg/connection								0	0.416667	0	0	0	384.635	0	22.1354	0.416667	0	0.0585938	0	0	0	0.221354	0	0	0	0	0	0	0	615.573	0	0	0	0	0	0	0	0	0	0	0
	Kg/connection								0.2	84.2767	0.3	0.762125	14.7438	997.654	123.062	46.1354	22.0167	22.7	43.6186	84.4282	9.35	0	0.221354	16.9243	4.42	0	3362.42	0	0	3.0775	684.655	0.007735	0	0	0	0	0	0	0	0	0	0			0	76	639	0	259
HP_B	Kg in case study			1	Greening & Azapagic (2012)	25	Jorge et al., 2011		0	83.16	0	0	0	594	0	0	36.7	16	43.56	67.16	0	0	0	0	0	0	3069	0	0	0	152	0	0	0	0	0	0	0	0	0	0	0
	kg/connection								0	83.16	0	0	0	594	0	0	36.7	16	43.56	67.16	0	0	0	0	0	0	3069	0	0	0	152	0	0	0	0	0	0	0	0	0	0	0			71	76	639	458	259
HP_inf	Kg in case study			1	Personal communications, Stedin	40	Jorge et al., 2011		0	9.5612	0	0	0	0	0	1541.65	2.2528	0	0	0	2217.6	0	0	0	0.27984	0	0	0	0	0	16.078	0	0	0	0	0	0	0	0	0	0	0
	kg/connection								0	9.5612	0	0	0	0	0	1541.65	2.2528	0	0	0	2217.6	0	0	0	0.27984	0	0	0	0	0	16.078	0	0	0	0	0	0	0	0	0	0	0
HP_EP	Kg in case study					25
	Kg/connection								0	1.74045	0.0625651	0	6.25133	0	0.841549	53.1627	8.98207	0	4.4418	0	186.622	0.0056794	1.72725	0	0.532711	0	0	31.0726	0	11.0538	112.89	0.0151956	0	0	0	0	0	0	0	0	0.000492632	0	0.000667789
	Kg/connection								0	94.4616	0.0625651	0	6.25133	594	0.841549	1594.81	47.9349	16	48.0018	67.16	2404.22	0.0056794	1.72725	0	0.812551	0	3069	31.0726	0	11.0538	280.968	0.0151956	0	0	0	0	0	0	0	0	0.000492632	0	0.000667789		71	76	639	458	259
HHP_B	Kg in case study			1	(Oliver-Solà, Gabarrell, and Rieradevall 2009)	25	(Oliver-Solà, Gabarrell, and Rieradevall 2009)		0	83.16	0.15	0.67	0	594	0	0	45.1	16	47.56	67.16	0	0	0	0	6.4	0	3069	0	0	0	179.3	0.0068	0	0	0	0	0	0	0	0	0	0
	kg/connection								0	83.16	0.15	0.67	0	594	0	0	45.1	16	47.56	67.16	0	0	0	0	6.4	0	3069	0	0	0	179.3	0.0068	0	0	0	0	0	0	0	0	0	0			71	76	639	458	259
HHP_inf	Kg in case study			1	Personal communications, Stedin	40	Jorge et al., 2011		0	3.528	0	0	0	0	0	1541.65	0.844	0	0	0	2217.6	0	0	0	0	0	0	0	0	0	13.6866	0	0	0	0	0	0	0	0	0	0	0
	kg/connection								0	3.528	0	0	0	0	0	1541.65	0.844	0	0	0	2217.6	0	0	0	0	0	0	0	0	0	13.6866	0	0	0	0	0	0	0	0	0	0	0
HHP_EP	Kg in case study					25
	Kg/connection								0	1.74045	0.0625651	0	6.25133	0	0.841549	53.1627	8.98207	0	4.4418	0	186.622	0.0056794	1.72725	0	0.532711	0	0	31.0726	0	11.0538	112.89	0.0151956	0	0	0	0	0	0	0	0	0.000492632	0	0.000667789
	Kg/connection								0	88.4284	0.212565	0.67	6.25133	594	0.841549	1594.81	54.9261	16	52.0018	67.16	2404.22	0.0056794	1.72725	0	6.93271	0	3069	31.0726	0	11.0538	305.877	0.0219956	0	0	0	0	0	0	0	0	0.000492632	0	0.000667789		71	76	639	458	259
									Materials
									Ceramics/construction materials	Metals	Plastics	REE
									Metals	Polymers	Ceramics
[truncated: 1 more columns]

## Sheet: Material stock 2050
		ABS (plastic)	Aluminium	Brass	Bronze	Cast iron	Cement	Ceramic brick	Concrete	Copper	Galvanized steel	Glass fiber	HDPE (plastic)	Limestone	Nickel	PE (plastic)	Polyurethane (foam)	PVC (plastic)	Rubber adhesive	Sand	Silicon	Silver	Stainless steel	Steel	Synthetic rubber	Manganese	Chromium	Molybdenum	Tungsten	Niobium	Vanadium	Titanium	Cobalt	Tantalum	Neodymium		Expanded polystyrene	Extruded polystyrene	Mineral wool	Polyurethane foam	Wood fibreboard
HT	Building	144.663	506.322	216.995	484.622	0	0	0	0	15623.6	16419.3	0	0	0	0	0	1952.96	3197.06	0	0	0	0	1952.96	0	4.91856	0	0	0	0	0	0	0	0	0	0
	Infrastructure	0	0	0	66.6356	10664.4	13756.1	89013.2	17359.6	0	0	0	12852	6763.01	0	0	10288.7	0	0	212233	0	0	273.052	49968.2	0.676301	0	0	0	0	0	0	0	0	0	0
	Energy production	0	922.229	0	0	0	0	0	722955	180.829	0	0	0	0	243.36	0	0	0	0	0	0	0	0	121336	0	25.7863	497.28	54.2488	67.811	6.43752	9.04146	5.13555	50.4875	1.84446	0
		144.663	1428.55	216.995	551.258	10664.4	13756.1	89013.2	740315	15804.5	16419.3	0	12852	6763.01	243.36	0	12241.7	3197.06	0	212233	0	0	2226.01	171305	5.59486	25.7863	497.28	54.2488	67.811	6.43752	9.04146	5.13555	50.4875	1.84446	0	1.3101e+06	0	54972.1	462200	0	187339	704511
LT	Building	361.658	151643	542.488	1211.56	0	1.07413e+06	0	0	39059.1	41048.2	78769.2	120541	0	0	0	4882.39	7992.65	0	5.54965e+06	0	0	4882.39	0	12.2964
	Infrastructure	0	0	0	166.589	26661	34390.3	222533	43399	0	0	0	32130	16907.5	0	0	25721.8	0	0	530583	0	0	682.63	124920	1.69075
	Energy production	0	753.455	0	0	0	695533	0	40027.3	753.455	0	105.955	0	0	0	400.273	0	0	0	0	0	0	0	1.11314e+06	0
		361.658	152397	542.488	1378.14	26661	1.80405e+06	222533	83426.3	39812.6	41048.2	78875.2	152671	16907.5	0	400.273	30604.1	7992.65	0	6.08023e+06	0	0	5565.02	1.23806e+06	13.9871											9.98353e+06	0	137430	1.1555e+06	0	468348	1.76128e+06
HP	Building	0	150378	0	0	0	1.07413e+06	0	0	66364.3	28932.7	78769.2	121445	0	0	0	0	0	0	5.54965e+06	0	0	0	274860	0										0
	Infrastructure	0	17289.4	0	0	0	0	0	2.78775e+06	4073.72	0	0	0	4.01007e+06	0	0	0	506.033	0	0	0	0	0	29073.8	0										0
	Energy production	0	3147.24	113.136	0	11304.2	0	1521.77	96133.8	16242.2	0	8032.08	0	337468	10.27	3123.38	0	963.297	0	0	56188.3	0	19988.5	204139	27.478										1.20756
		0	170814	113.136	0	11304.2	1.07413e+06	1521.77	2.88389e+06	86680.3	28932.7	86801.3	121445	4.34754e+06	10.27	3123.38	0	1469.33	0	5.54965e+06	56188.3	0	19988.5	508073	27.478										1.20756	1.49517e+07	128389	137430	1.1555e+06	828198	468348	2.71786e+06
HHP	Building	0	240604	433.99	1938.49	0	1.7186e+06	0	0	130486	46292.3	137604	194312	0	0	0	0	18516.9	0	8.87944e+06	0	0	0	518763	19.6742										0
	Infrastructure	0	10207.4	0	0	0	0	0	4.46041e+06	2441.92	0	0	0	6.41611e+06	0	0	0	0	0	0	0	0	0	39599	0										0
	Energy production	0	5035.58	181.018	0	18086.8	0	2434.83	153814	25987.5	0	12851.3	0	539948	16.432	4997.4	0	1541.28	0	0	89901.4	0	31981.6	326622	43.9648										1.93209
		0	255847	615.008	1938.49	18086.8	1.7186e+06	2434.83	4.61422e+06	158916	46292.3	150455	194312	6.95606e+06	16.432	4997.4	0	20058.2	0	8.87944e+06	89901.4	0	31981.6	884984	63.639										1.93209	2.40292e+07	205422	219888	1.8488e+06	1.32512e+06	749356	4.34858e+06
	CO2 eq kg/kg	4.49	14.6	0.0675	0.0689	1.88	0.558	0.187	0.0977273	3.79	5.03	2.62	0.859	0.00235	11.2	0.859	0.859	2.51		0.0263	53.3	520	5.03	5.03	2.84	5.6	29	1.3	26	0.03	2.6	47	38	42	53.8		4.4	4.1	2.6	4.9	1.64
	Cradle to market	acrylonitrile-butadiene-styrene copolymer_acrylonitrile-butadiene-styrene copolymer production[RoW]	aluminium, primary, ingot_aluminium, ingot, primary, import from Middle East (Gulf cooperation Council)[IAI Area, EU27 & EFTA]	casting, brass_market for casting, brass[GLO]	casting, bronze_casting, bronze[RoW]	cast iron_cast iron production[RoW]	cement, unspecified_cement, blast furnace slag, 66-80%, non-US to generic market for cement, unspecified[RoW]	shale brick_shale brick production[RoW]	concrete, 25MPa_concrete production 25MPa, RNA only[RoW]	copper_copper production, primary[AU]	steel, chromium steel 18/8, hot rolled_steel production, chromium steel 18/8, hot rolled[RoW]	glass fibre_glass fibre production[RoW]	polyethylene, high density, granulate_polyethylene, high density, granulate, recycled to generic market for high density PE granulate[RoW]	limestone, crushed, for mill_market for limestone, crushed, for mill[CH]	nickel, 99.5%_market for nickel, 99.5%[GLO]	polyethylene, high density, granulate_polyethylene, high density, granulate, recycled to generic market for high density PE granulate[RoW]	polyethylene, high density, granulate_polyethylene, high density, granulate, recycled to generic market for high density PE granulate[RoW]	polyvinylchloride, emulsion polymerised_polyvinylchloride production, emulsion polymerisation[RER]		silica sand_silica sand production[DE]	silicon, solar grade_market for silicon, solar grade[GLO]	gold-silver, ingot_market for gold-silver, ingot[GLO]	steel, chromium steel 18/8, hot rolled_steel production, chromium steel 18/8, hot rolled[RoW]	steel, chromium steel 18/8, hot rolled_steel production, chromium steel 18/8, hot rolled[RoW]	synthetic rubber_synthetic rubber production[RoW]												Polystyrene foam slab production	Polystyrene production, extruded	Glass wool mat production	Polyurethane production, hard	Fibreboard, hard
		ABS (plastic)	Aluminium	Brass	Bronze	Cast iron	Cement	Ceramic brick	Concrete	Copper	Galvanized steel	Glass fiber	HDPE (plastic)	Limestone	Nickel	PE (plastic)	Polyurethane (foam)	PVC (plastic)		Sand	Silicon	Silver	Stainless steel	Steel	Synthetic rubber	Manganese	Chromium	Molybdenum	Tungsten	Niobium	Vanadium	Titanium	Cobalt	Tantalum	Neodymium
HT	Building	649.539	7392.3	14.6472	33.3905	0	0	0	0	59213.6	82589.1	0	0	0	0	0	1677.59	8024.62	0	0	0	0	9823.37	0	13.9687	0	0	0	0	0	0	0	0	0	0		0	225386	1.20172e+06	0	307236	169432		1.73434e+06		materials	Insulation
	Infrastructure	0	0	0	4.59119	20049.1	7675.92	16645.5	1696.51	0	0	0	11039.9	15.8931	0	0	8837.99	0	0	5581.73	0	0	1373.45	251340	1.9207	0	0	0	0	0	0	0	0	0	0							324262	1.2102e+06			1.2102e+06	1.73434e+06
	Energy production	0	13464.5	0	0	0	0	0	70652.5	685.343	0	0	0	0	2725.63	0	0	0	0	0	0	0	0	610322	0	144.403	14421.1	70.5234	1763.09	0.193126	23.5078	241.371	1918.53	77.4672	0							716510				1.04906e+07	4.33585e+06
																																														1.00162e+07	8.95893e+06
LT	Building	1623.85	2.21399e+06	36.6179	83.4762	0	599362	0	0	148034	206473	206375	103545	0	0	0	4193.97	20061.6	0	145956	0	0	24558.4	0	34.9217										0		0	563464	3.0043e+06	0	768090	3.67433e+06		4.33585e+06		1.62852e+07	1.43343e+07
	Infrastructure	0	0	0	11.478	50122.7	19189.8	41613.7	4241.27	0	0	0	27599.7	39.7327	0	0	22095	0	0	13954.3	0	0	3433.63	628350	4.80174										0							810656	1.04906e+07
	Energy production	0	11000.4	0	0	0	388108	0	3911.76	2855.6	0	277.601	0	0	0	343.835	0	0	0	0	0	0	0	5.59907e+06	0										0							6.00557e+06
HP	Building	0	2.19551e+06	0	0	0	599362	0	0	251521	145531	206375	104321	0	0	0	0	0	0	145956	0	0	0	1.38255e+06	0										0		564911	563464	3.0043e+06	4.05817e+06	768090	5.03113e+06		8.95893e+06
	Infrastructure	0	252426	0	0	0	0	0	272440	15439.4	0	0	0	9423.66	0	0	0	1270.14	0	0	0	0	0	146241	0										0							697240	1.00162e+07
	Energy production	0	45949.7	7.63668	0	21252	0	284.57	9394.89	61558	0	21044	0	793.049	115.024	2682.98	0	2417.88	0	0	2.99484e+06	0	100542	1.02682e+06	78.0375										64.9667							4.28784e+06
HHP	Building	0	3.51282e+06	29.2943	133.562	0	958979	0	0	494543	232850	360522	166914	0	0	0	0	46477.5	0	233529	0	0	0	2.60938e+06	55.8748										0		903857	901542	4.80688e+06	6.49307e+06	1.22894e+06	8.61623e+06		1.43343e+07
	Infrastructure	0	149029	0	0	0	0	0	435903	9254.87	0	0	0	15077.9	0	0	0	0	0	0	0	0	0	199183	0										0							808448	1.62852e+07
	Energy production	0	73519.5	12.2187	0	34003.2	0	455.313	15031.8	98492.8	0	33670.5	0	1268.88	184.039	4292.77	0	3868.6	0	0	4.79174e+06	0	160867	1.64291e+06	124.86										103.947							6.86055e+06

## Sheet: Stock
Year	ABS	Aluminium	Brass	Bronze	Cast iron	Cement	Ceramic brick	Concrete	Copper	Galvanized steel	Glass fiber	HDPE	Limestone	Nickel	PE	Polyurethane (foam)	PVC		Sand	Silicon		Stainless steel	Steel	Synthetic rubber															Metals	Year	Steel	Aluminium	Copper	Galvanized steel	Cast iron	Stainless steel	Silicon	Bronze	Brass
1990	22.3189	23156.5	56.3624	156.079	2342.93	123014	13827	237655	8538.06	4318.7	8214.58	13196.9	269341	19.4067	205.102	1888.66	1232.75		546468	3467.52		1576.97	85411.5	3.27982																1990	85411.5	23156.5	8538.06	4318.7	2342.93	1576.97	3467.52	156.079	56.3624
1991	22.4957	23340	56.809	157.315	2361.5	123989	13936.5	239538	8605.71	4352.92	8279.67	13301.5	271475	19.5605	206.727	1903.62	1242.52		550798	3495		1589.47	86088.2	3.30581																1991	86088.2	23340	8605.71	4352.92	2361.5	1589.47	3495	157.315	56.809
1992	22.674	23525	57.2594	158.562	2380.22	124972	14047	241437	8673.94	4387.43	8345.31	13407	273627	19.7156	208.366	1918.72	1252.37		555165	3522.71		1602.07	86770.7	3.33201																1992	86770.7	23525	8673.94	4387.43	2380.22	1602.07	3522.71	158.562	57.2594
1993	22.8389	23696.1	57.6757	159.715	2397.52	125881	14149.2	243192	8737.01	4419.33	8405.99	13504.4	275617	19.8589	209.881	1932.67	1261.47		559201	3548.32		1613.72	87401.6	3.35624																1993	87401.6	23696.1	8737.01	4419.33	2397.52	1613.72	3548.32	159.715	57.6757
1994	22.9918	23854.7	58.0617	160.784	2413.57	126723	14243.9	244820	8795.49	4448.91	8462.25	13594.8	277462	19.9919	211.286	1945.6	1269.92		562944	3572.07		1624.52	87986.7	3.37871																1994	87986.7	23854.7	8795.49	4448.91	2413.57	1624.52	3572.07	160.784	58.0617
1995	23.1162	23983.8	58.3759	161.654	2426.63	127409	14320.9	246144	8843.07	4472.98	8508.03	13668.4	278963	20.1	212.429	1956.13	1276.79		565990	3591.4		1633.31	88462.7	3.39699																1995	88462.7	23983.8	8843.07	4472.98	2426.63	1633.31	3591.4	161.654	58.3759
1996	23.2196	24091.1	58.637	162.377	2437.49	127979	14385	247246	8882.63	4492.99	8546.09	13729.5	280211	20.1899	213.38	1964.88	1282.5		568522	3607.46		1640.61	88858.4	3.41218																1996	88858.4	24091.1	8882.63	4492.99	2437.49	1640.61	3607.46	162.377	58.637
1997	23.3305	24206.1	58.9171	163.153	2449.13	128590	14453.7	248427	8925.06	4514.45	8586.91	13795.1	281549	20.2864	214.399	1974.26	1288.62		571237	3624.69		1648.45	89282.9	3.42848																1997	89282.9	24206.1	8925.06	4514.45	2449.13	1648.45	3624.69	163.153	58.9171
1998	23.4609	24341.4	59.2463	164.065	2462.81	129309	14534.5	249815	8974.94	4539.68	8634.9	13872.2	283123	20.3997	215.597	1985.3	1295.83		574430	3644.95		1657.66	89781.8	3.44764																1998	89781.8	24341.4	8974.94	4539.68	2462.81	1657.66	3644.95	164.065	59.2463
1999	23.6197	24506.2	59.6475	165.176	2479.49	130184	14632.9	251507	9035.71	4570.42	8693.37	13966.1	285040	20.5379	217.057	1998.74	1304.6		578319	3669.63		1668.89	90389.8	3.47099																1999	90389.8	24506.2	9035.71	4570.42	2479.49	1668.89	3669.63	165.176	59.6475
2000	23.7741	24666.4	60.0374	166.255	2495.7	131035	14728.5	253150	9094.77	4600.29	8750.19	14057.4	286903	20.6721	218.476	2011.8	1313.13		582099	3693.62		1679.8	90980.5	3.49367																2000	90980.5	24666.4	9094.77	4600.29	2495.7	1679.8	3693.62	166.255	60.0374
2001	29.0572	26408	68.6521	187.963	2918.87	146715	17983.8	276829	9948.93	5286.21	9552.15	15704.6	300116	25.4736	230.499	2458.87	1448.66		643951	3861.19		1820.7	104290	3.79593																2001	104290	26408	9948.93	5286.21	2918.87	1820.7	3861.19	187.963	68.6521
2002	34.4065	28252.1	77.5454	210.717	3347.06	162561	21279.9	300732	10819.7	5979.98	10366.5	17369.1	313382	30.3358	242.592	2911.54	1592.93		706428	4029.41		1962.86	117780	4.10914																2002	117780	28252.1	10819.7	5979.98	3347.06	1962.86	4029.41	210.717	77.5454
2003	39.755	30107.3	86.4872	233.744	3773.98	178283	24575.2	324335	11683.9	6670.57	11172.7	19019.9	326186	35.1991	254.35	3364.13	1739.54		768281	4191.66		2102.88	131221	4.42219																2003	131221	30107.3	11683.9	6670.57	3773.98	2102.88	4191.66	233.744	86.4872
2004	45.1006	31805.1	95.1233	255.45	4199.88	193913	27868.8	347724	12527.9	7358.73	11964.3	20660.7	338671	40.0612	265.877	3816.49	1874.02		829685	4349.8		2241.39	144568	4.71983																2004	144568	31805.1	12527.9	7358.73	4199.88	2241.39	4349.8	255.45	95.1233
2005	50.4296	33476.7	103.706	277.003	4623.71	209421	31152	370861	13362.8	8042.89	12747	22288.3	350839	44.9092	277.167	4267.44	2007.19		890525	4503.83		2378.19	157834	5.0139																2005	157834	33476.7	13362.8	8042.89	4623.71	2378.19	4503.83	277.003	103.706
2006	55.7272	35208.8	112.396	299.166	5044.36	224767	34415.7	393691	14195.2	8721.26	13524.1	23898.6	362671	49.7297	288.199	4715.73	2146.24		950655	4653.56		2512.96	171017	5.31206																2006	171017	35208.8	14195.2	8721.26	5044.36	2512.96	4653.56	299.166	112.396
2007	61.0209	36933.3	121.072	321.289	5464.48	240078	37677	416447	15024.9	9398.54	14298.5	25505.1	374406	54.547	299.159	5163.69	2284.93		1.01062e+06	4802.02		2647.23	184177	5.60919																2007	184177	36933.3	15024.9	9398.54	5464.48	2647.23	4802.02	321.289	121.072
2008	66.4304	38676.2	129.878	343.584	5894.73	255821	41009.8	439937	15876.9	10093.1	15095.7	27157.4	386762	59.4683	310.622	5621.45	2423.93		1.07239e+06	4958.44		2786.12	197660	5.91197																2008	197660	38676.2	15876.9	10093.1	5894.73	2786.12	4958.44	343.584	129.878
2009	72.0104	40461.9	138.911	366.303	6339.72	272180	44447.7	464458	16761.8	10812.5	15925.7	28875	399960	64.5428	322.774	6093.64	2564.92		1.1367e+06	5125.64		2931.46	211615	6.22432																2009	211615	40461.9	16761.8	10812.5	6339.72	2931.46	5125.64	366.303	138.911
2010	77.6836	42286.1	148.105	389.438	6792.43	288843	47943.1	489462	17664.1	11544.7	16772.2	30624.6	413492	69.7015	335.211	6573.71	2708.63		1.20225e+06	5297.11		3079.76	225817	6.54297																2010	225817	42286.1	17664.1	11544.7	6792.43	3079.76	5297.11	389.438	148.105
2011	83.3734	44106.3	157.315	412.602	7246.16	305523	51448.8	514460	18566.2	12278.2	17618.4	32375.7	426941	74.876	347.596	7055.2	2852.37		1.26782e+06	5467.49		3227.92	240045	6.86139																2011	240045	44106.3	18566.2	12278.2	7246.16	3227.92	5467.49	412.602	157.315
2012	89.083	47652.5	168.555	441.535	7773.92	329143	54976.3	558032	20086.4	13199.8	19057.8	34911.3	468304	80.1348	380.043	7538.35	3057.99		1.36918e+06	5998.62		3504.72	257790	7.41478																2012	257790	47652.5	20086.4	13199.8	7773.92	3504.72	5998.62	441.535	168.555
2013	88.0815	46002.4	165.011	430.249	7663.16	322427	54355.1	546595	19615.4	12991.6	18591	34213.6	454056	79.4863	369.137	7453.6	2962.83		1.33983e+06	5815.09		3424.02	253243	7.21048																2013	253243	46002.4	19615.4	12991.6	7663.16	3424.02	5815.09	430.249	165.011
2014	97.1042	55214.4	185.478	482.17	8628.66	383427	59947.3	637834	23092.6	14784.4	22410.5	40394.6	569994	84.0732	459.275	8217.12	3361.48		1.59962e+06	7308.04		4093.96	292539	8.46754																2014	292539	55214.4	23092.6	14784.4	8628.66	4093.96	7308.04	482.17	185.478
2015	102.452	57941.5	195.151	506.689	9095.31	404198	63247.7	670308	24277.6	15576.7	23587.7	42559.1	598090	88.5345	482.307	8669.66	3526.9		1.68498e+06	7667.92		4304.28	308404	8.89238																2015	308404	57941.5	24277.6	15576.7	9095.31	4304.28	7667.92	506.689	195.151
2016	105.641	59625.1	200.757	519.77	9391.83	417726	65217.9	694931	25108.2	16095.9	24394.3	44005.7	621879	91.4155	500.96	8939.48	3613.86		1.74299e+06	7973.45		4462.03	318356	9.17457																2016	318356	59625.1	25108.2	16095.9	9391.83	4462.03	7973.45	519.77	200.757
2017	110.985	62936.3	210.567	542.985	9901.19	443493	68522.1	737433	26608.8	16997.8	25934.4	46693.8	666494	95.5961	536.067	9391.76	3772.99		1.8523e+06	8546.83		4748.25	336519	9.69059																2017	336519	62936.3	26608.8	16997.8	9901.19	4748.25	8546.83	542.985	210.567
2018	125.809	75891.5	237.835	602.337	11432.7	556320	77702.2	855601	31634.7	19803.3	32428.4	57474	835943	96.9607	673.076	10646.1	4183.8		2.30812e+06	10727.9		5752.22	405805	11.3596																2018	405805	75891.5	31634.7	19803.3	11432.7	5752.22	10727.9	602.337	237.835
2019	140.805	85719.9	261.275	649.311	12860.2	658881	86973	944039	35647.8	22329.5	37984.2	67070.3	960477	98.2295	777.996	11915.2	4464.15		2.70941e+06	12328.3		6552.32	469936	12.619																2019	469936	85719.9	35647.8	22329.5	12860.2	6552.32	12328.3	649.311	261.275
2020	152.037	101949	291.444	724.843	14287.1	758152	93964.7	1.11304e+06	41815.2	25137	44618.7	77314.9	1.19131e+06	103.468	952.794	12865.6	5089.21		3.1494e+06	15304.8		7784.01	530268	14.8412																2020	530268	101949	41815.2	25137	14287.1	7784.01	15304.8	724.843	291.444
2021	163.337	118351	321.871	801.026	15725.8	858402	100999	1.28381e+06	48046.8	27969.7	51322.4	87661	1.42477e+06	108.718	1129.56	13821.8	5720.22		3.59386e+06	18315.4		9028.87	591150	17.0866																2021	591150	118351	48046.8	27969.7	15725.8	9028.87	18315.4	801.026	321.871
2022	174.78	134974	352.695	878.203	17183.2	959981	108123	1.45687e+06	54361.5	30839.7	58115.6	98144.4	1.6614e+06	114.031	1308.71	14790.2	6359.56		4.04423e+06	21366.6		10290.4	652832	19.3621																2022	652832	134974	54361.5	30839.7	17183.2	10290.4	21366.6	878.203	352.695
2023	186.367	153694	386.293	963.864	18729.3	1.06953e+06	115346	1.65004e+06	61373.2	33925.7	65579.5	109516	1.92804e+06	119.471	1509.54	15770.7	7084.73		4.53482e+06	24805.7		11692.1	718733	21.9133																2023	718733	153694	61373.2	33925.7	18729.3	11692.1	24805.7	963.864	386.293
2024	198.096	176879	425.657	1067.44	20451.9	1.19541e+06	122679	1.88577e+06	69855.4	37452.9	74446.3	122720	2.25856e+06	125.118	1756.38	16763.3	7993.33		5.10883e+06	29070.4		13389.7	793160	25.0501																2024	793160	176879	69855.4	37452.9	20451.9	13389.7	29070.4	1067.44	425.657
2025	209.969	200367	465.524	1172.35	22196.5	1.32291e+06	130101	2.12457e+06	78448.1	41025.4	83428.6	136096	2.59343e+06	130.831	2006.46	17768	8913.72		5.69029e+06	33391.1		15109.5	868540	28.2279																2025	868540	200367	78448.1	41025.4	22196.5	15109.5	33391.1	1172.35	465.524
2026	221.541	223709	504.88	1276.02	23914.8	1.44913e+06	137338	2.36171e+06	86976.6	44553.5	92340.7	149342	2.92677e+06	136.336	2255.26	18747.1	9826.16		6.26661e+06	37692.3		16817.7	942978	31.3835																2026	942978	223709	86976.6	44553.5	23914.8	16817.7	37692.3	1276.02	504.88
2027	233.212	247265	544.59	1380.63	25648.5	1.57649e+06	144637	2.60101e+06	95582.8	48113.4	101334	162709	3.26318e+06	141.887	2506.33	19734.8	10746.9		6.84816e+06	42033		18541.4	1.01809e+06	34.568																2027	1.01809e+06	247265	95582.8	48113.4	25648.5	18541.4	42033	1380.63	544.59
2028	244.985	271034	584.655	1486.18	27397.6	1.70499e+06	151999	2.84248e+06	104267	51705	110408	176195	3.60264e+06	147.485	2759.69	20731	11675.9		7.43494e+06	46413.2		20280.8	1.09386e+06	37.7812																2028	1.09386e+06	271034	104267	51705	27397.6	20280.8	46413.2	1486.18	584.655
2029	256.858	295016	625.073	1592.66	29162.1	1.83464e+06	159425	3.08611e+06	113029	55328.5	119564	189802	3.94517e+06	153.13	3015.33	21735.8	12613.3		8.02697e+06	50832.9		22035.7	1.17031e+06	41.0233																2029	1.17031e+06	295016	113029	55328.5	29162.1	22035.7	50832.9	1592.66	625.073
2030	268.833	319213	665.846	1700.07	30941.9	1.96543e+06	166914	3.3319e+06	121868	58983.7	128801	203528	4.29075e+06	158.821	3273.25	22749.1	13558.9		8.62423e+06	55292.1		23806.3	1.24743e+06	44.2942																2030	1.24743e+06	319213	121868	58983.7	30941.9	23806.3	55292.1	1700.07	665.846
2031	280.62	343270	706.248	1806.57	32703.6	2.09522e+06	174287	3.5762e+06	130651	62606.5	137978	217153	4.63465e+06	164.39	3529.83	23746.5	14497.9		9.21728e+06	59729.5		25566.3	1.32386e+06	47.5451																2031	1.32386e+06	343270	130651	62606.5	32703.6	25566.3	59729.5	1806.57	706.248
2032	292.486	367494	746.927	1913.8	34477.3	2.2259e+06	181709	3.82218e+06	139495	66254	147218	230871	4.98093e+06	169.995	3788.19	24750.6	15443.5		9.81441e+06	64197.8		27338.4	1.40082e+06	50.8185																2032	1.40082e+06	367494	139495	66254	34477.3	27338.4	64197.8	1913.8	746.927
2033	304.43	391885	787.882	2021.76	36263	2.35747e+06	189180	4.06985e+06	148400	69926.4	156521	244682	5.32961e+06	175.637	4048.33	25761.4	16395.5		1.04156e+07	68696.8		29122.7	1.4783e+06	54.1144																2033	1.4783e+06	391885	148400	69926.4	36263	29122.7	68696.8	2021.76	787.882
2034	316.453	416443	829.113	2130.44	38060.6	2.48993e+06	196701	4.31921e+06	157365	73623.6	165888	258588	5.68067e+06	181.315	4310.26	26778.8	17353.9		1.10209e+07	73226.7		30919.2	1.5563e+06	57.4328																2034	1.5563e+06	416443	157365	73623.6	38060.6	30919.2	73226.7	2130.44	829.113
2035	328.555	441166	870.621	2239.86	39870.3	2.62329e+06	204271	4.57026e+06	166391	77345.5	175317	272587	6.03411e+06	187.029	4573.96	27802.9	18318.9		1.16303e+07	77787.4		32727.8	1.63482e+06	60.7736																2035	1.63482e+06	441166	166391	77345.5	39870.3	32727.8	77787.4	2239.86	870.621
2036	340.381	465573	911.457	2347.56	41648.6	2.75467e+06	211670	4.81799e+06	175296	81008	184619	286382	6.38331e+06	192.579	4834.41	28803.6	19270.3		1.22311e+07	82293.4		34512.8	1.71209e+06	64.0703																2036	1.71209e+06	465573	175296	81008	41648.6	34512.8	82293.4	2347.56	911.457
2037	352.263	490097	952.489	2455.79	43435.5	2.88668e+06	219103	5.06692e+06	184243	84688.1	193965	300243	6.7342e+06	198.155	5096.13	29809.1	20226.2		1.28347e+07	86821.2		36306.3	1.78973e+06	67.3829																2037	1.78973e+06	490097	184243	84688.1	43435.5	36306.3	86821.2	2455.79	952.489
2038	364.201	514739	993.717	2564.53	45230.9	3.01933e+06	226572	5.31704e+06	193233	88385.8	203356	314171	7.08678e+06	203.757	5359.11	30819.3	21186.8		1.34413e+07	91370.8		38108.5	1.86773e+06	70.7115																2038	1.86773e+06	514739	193233	88385.8	45230.9	38108.5	91370.8	2564.53	993.717
2039	376.195	539500	1035.14	2673.78	47034.7	3.15261e+06	234076	5.56836e+06	202267	92101	212792	328165	7.44106e+06	209.384	5623.35	31834.2	22151.9		1.40507e+07	95942.3		39919.3	1.94611e+06	74.056																2039	1.94611e+06	539500	202267	92101	47034.7	39919.3	95942.3	2673.78	1035.14
2040	388.244	564379	1076.76	2783.56	48847.1	3.28652e+06	241614	5.82088e+06	211343	95833.8	222273	342226	7.79703e+06	215.038	5888.85	32853.8	23121.7		1.46631e+07	100536		41738.8	2.02486e+06	77.4164																2040	2.02486e+06	564379	211343	95833.8	48847.1	41738.8	100536	2783.56	1076.76
2041	400.005	588869	1117.61	2891.36	50624.4	3.41813e+06	248973	6.06938e+06	220273	99498.6	231600	356047	8.14769e+06	220.527	6150.32	33849.1	24075.3		1.52652e+07	105061		43529.4	2.10217e+06	80.7233																2041	2.10217e+06	588869	220273	99498.6	50624.4	43529.4	105061	2891.36	1117.61
2042	411.802	613437	1158.6	2999.51	52407.4	3.55015e+06	256356	6.31866e+06	229232	103175	240956	369912	8.49946e+06	226.033	6412.63	34847.4	25031.9		1.58692e+07	109600		45325.7	2.17973e+06	84.0408																2042	2.17973e+06	613437	229232	103175	52407.4	45325.7	109600	2999.51	1158.6
2043	423.637	638082	1199.71	3107.99	54195.9	3.68259e+06	263761	6.56873e+06	238218	106863	250342	383820	8.85234e+06	231.556	6675.76	35848.8	25991.5		1.64751e+07	114153		47127.7	2.25753e+06	87.3687																2043	2.25753e+06	638082	238218	106863	54195.9	47127.7	114153	3107.99	1199.71
2044	435.508	662806	1240.95	3216.82	55990	3.81544e+06	271189	6.81959e+06	247233	110562	259757	397772	9.20634e+06	237.096	6939.72	36853.4	26954.2		1.70829e+07	118721		48935.4	2.33557e+06	90.707																2044	2.33557e+06	662806	247233	110562	55990	48935.4	118721	3216.82	1240.95
2045	447.415	687606	1282.32	3325.98	57789.7	3.94871e+06	278640	7.07123e+06	256276	114273	269202	411768	9.56144e+06	242.653	7204.52	37861	27919.9		1.76927e+07	123304		50748.7	2.41386e+06	94.0559																2045	2.41386e+06	687606	256276	114273	57789.7	50748.7	123304	3325.98	1282.32
2046	459.144	712151	1323.2	3433.88	59567	4.08048e+06	285980	7.32023e+06	265223	117941	278546	425608	9.91302e+06	248.111	7466.64	38853.5	28875.1		1.82957e+07	127840		52543.1	2.49122e+06	97.3695																2046	2.49122e+06	712151	265223	117941	59567	52543.1	127840	3433.88	1323.2
2047	470.899	736751	1364.17	3542.02	61348.4	4.21255e+06	293336	7.56979e+06	274190	121616	287911	439479	1.02654e+07	253.581	7729.35	39848.3	29832.4		1.89002e+07	132387		54341.6	2.56876e+06	100.691																2047	2.56876e+06	736751	274190	121616	61348.4	54341.6	132387	3542.02	1364.17
2048	482.681	761407	1405.23	3650.4	63133.8	4.34491e+06	300708	7.81992e+06	283178	125300	297297	453382	1.06186e+07	259.062	7992.66	40845.3	30791.8		1.95059e+07	136944		56144	2.64647e+06	104.019																2048	2.64647e+06	761407	283178	125300	63133.8	56144	136944	3650.4	1405.23
2049	494.488	786117	1446.38	3759.03	64923.1	4.47757e+06	308097	8.0706e+06	292185	128992	306704	467315	1.09725e+07	264.556	8256.56	41844.4	31753.5		2.01131e+07	141512		57950.6	2.72436e+06	107.355																2049	2.72436e+06	786117	292185	128992	64923.1	57950.6	141512	3759.03	1446.38
2050	506.322	810884	1487.63	3867.89	66716.4	4.61053e+06	315503	8.32185e+06	301213	132692	316132	481280	1.13273e+07	270.062	8521.05	42845.8	32717.2		2.07216e+07	146090		59761.1	2.80242e+06	110.699																2050	2.80242e+06	810884	301213	132692	66716.4	59761.1	146090	3867.89	1487.63
																																									Steel	Aluminium	Copper	Galvanized steel	Cast iron	Stainless steel	Silicon	Bronze	Brass
																																							Metals	Scenario 1	5415.47	755.542	268.312	137.539	80.7652	69.0905	65.0602	3.44991	1.32447
																																								Scenario 2	5415.47	755.542	268.312	137.539	80.7652	69.0905	65.0602	3.44991	1.32447
																																								Scenario 3	5415.47	755.542	268.312	137.539	80.7652	69.0905	65.0602	3.44991	1.32447
																																									ABS	HDPE	PE	Polyurethane (foam)	PVC	Synthetic rubber	Glass fiber
																																							Plastics	Scenario 1	650.985	541986	9610.33	55087.5	27288	118.716	344504
																																								Scenario 2	650.985	541986	9610.33	55087.5	27288	118.716	344504
																																								Scenario 3	650.985	541986	9610.33	55087.5	27288	118.716	344504
																																									Cement	Ceramic brick	Concrete	Limestone	Sand
																																							CBM	Scenario 1	6902.07	404.579	6891.5	9880.56	23153.6
																																								Scenario 2	6902.07	404.579	6891.5	9880.56	23153.6
																																								Scenario 3	6902.07	404.579	6891.5	9880.56	23153.6
[truncated: 15 more columns]

## Sheet: Inflow
Year	ABS	Aluminium	Brass	Bronze	Cast iron	Cement	Ceramic brick	Concrete	Copper	Galvanized steel	Glass fiber	HDPE	Limestone	Nickel	PE	Polyurethane (foam)	PVC		Sand	Silicon		Stainless steel	Steel	Synthetic rubber		Manganese	Chromium	Molybdenum	Tungsten	Niobium	Vanadium	Titanium	Cobalt	Tantalum	Neodymium		Insulation materials		Expanded polystyrene	Extruded polystyrene	Mineral wool	Polyurethane foam	Wood fibreboard
1990	0	0	0	0	0	0	0	0	0	0	0	0	0	0	0	0	0		0	0		0	0	0		1.98917	38.3605	4.18478	5.23098	0.496594	0.697464	0.39616	3.89464	0.142283	0.0745215		0		0	0	0	0	0		0
1991	0.21253	139.753	0.536708	1.47393	20.338	1158.38	115.203	2141.77	81.2051	41.1246	78.2214	123.29	2322.52	0.20166	1.94705	16.0817	11.7373		5164.46	33.0194		14.9662	794.221	0.0311068		2.00493	38.6645	4.21794	5.27243	0.500529	0.702991	0.399299	3.9255	0.14341	0.075112		278610		7986	17096.8	143748	51515.3	58264		278610
1992	0.28539	187.061	0.720702	1.95882	24.0457	1533.97	127.449	2674.96	108.881	55.2229	105.034	161.622	2718.01	0.298525	2.60457	18.4453	15.7585		6869.97	44.339		20.0132	1034.85	0.0415638		2.02082	38.971	4.25138	5.31423	0.504498	0.708564	0.402464	3.95662	0.144547	0.0757075		2258.35		64.7328	138.583	1165.19	417.572	472.276		2258.35
1993	0.343035	224.343	0.866276	2.33746	26.1799	1825.98	130.465	3046.67	130.739	66.3773	126.248	190.987	2933.54	0.381471	3.12242	19.5441	18.9395		8203.44	53.2951		23.986	1217.41	0.0497866		2.03552	39.2544	4.2823	5.35287	0.508166	0.713716	0.405391	3.98539	0.145598	0.0762579		2190.7		62.7936	134.431	1130.28	405.063	458.128		2190.7
1994	0.401488	262.166	1.01389	2.7221	28.454	2122.94	134.443	3428.99	152.907	77.6878	147.758	220.895	3166.78	0.463906	3.64793	20.7646	22.165		9557.75	62.3761		28.0171	1403.48	0.0581313		2.04914	39.5171	4.31096	5.3887	0.511567	0.718493	0.408104	4.01206	0.146573	0.0767683		2142.24		61.4045	131.458	1105.28	396.102	447.993		2142.24
1995	0.442292	288.369	1.11693	2.98386	28.9626	2323.43	128.215	3626.94	168.329	85.5834	162.774	240.473	3199.28	0.529276	4.01166	20.5757	24.4159		10481.7	68.7156		30.8035	1522.73	0.0638882		2.06023	39.7309	4.33428	5.41785	0.514335	0.72238	0.410312	4.03377	0.147366	0.0771837		1890.11		54.1775	115.986	975.195	349.483	395.267		1890.11
1996	0.488956	318.457	1.23477	3.28734	30.2051	2557.26	126.607	3892.51	185.999	94.613	179.946	263.659	3318.97	0.597579	4.42976	20.9972	26.9905		11551.5	75.9656		34.0071	1665.39	0.0705139		2.06945	39.9087	4.35367	5.44209	0.516636	0.725612	0.412148	4.05182	0.148025	0.077529		1731.13		49.6206	106.23	893.171	320.088	362.021		1731.13
1997	0.562008	365.968	1.41925	3.77628	34.3661	2937.8	142.587	4445.89	213.771	108.748	206.83	302.626	3777.55	0.686262	5.09096	23.7949	31.0228		13270.3	87.315		39.0788	1910.32	0.0810265		2.07933	40.0993	4.37447	5.46808	0.519103	0.729078	0.414116	4.07117	0.148732	0.0778993		1924.98		55.1772	118.126	993.19	355.932	402.56		1924.98
1998	0.644592	419.796	1.62781	4.33298	39.7013	3372.36	165.92	5109.09	245.199	124.729	237.224	347.44	4374.93	0.780381	5.84051	27.5666	35.5818		15226.1	100.146		44.8287	2193.26	0.0929513		2.09095	40.3234	4.39891	5.49864	0.522004	0.733152	0.41643	4.09392	0.149563	0.0783346		2267.4		64.992	139.138	1169.86	419.244	474.167		2267.4
1999	0.73346	477.8	1.85222	4.93479	45.8866	3843.13	194.737	5848.63	279.04	141.924	269.929	396.198	5074.19	0.876935	6.64853	32.0539	40.4878		17339.4	113.952		51.0272	2501.96	0.105811		2.10511	40.5964	4.4287	5.53588	0.525539	0.738117	0.41925	4.12164	0.150576	0.0788651		2721.23		78.0006	166.987	1404.01	503.159	569.074		2721.23
2000	0.786456	512.192	1.98606	5.28704	48.5107	4117.9	203.037	6216.66	299.169	152.179	289.433	423.992	5368.4	0.939196	7.12775	33.7029	43.4128		18578.4	122.186		54.6964	2675.26	0.113413		2.11887	40.8617	4.45764	5.57206	0.528974	0.742941	0.42199	4.14858	0.15156	0.0793805		2766.8		79.307	169.784	1427.52	511.586	578.604		2766.8
2001	5.96956	2000.19	10.3484	26.2783	458.469	19231.1	3373.65	28646.2	1114.97	818.754	1054.61	2008.76	17059.2	5.66689	18.2257	469.679	173.42		77928.8	274.232		188.471	15574.4	0.400814		2.62439	50.6105	5.52115	6.90144	0.655177	0.920192	0.522669	5.13835	0.187719	0.0829819		34790.5		410.313	2476.11	20818.9	2646.8	8438.34		34790.5
2002	6.0952	2043.69	10.7693	27.6977	466.557	19687.2	3426.58	29283.3	1152.24	837.561	1086.98	2055.33	17452.7	5.79369	18.7753	477.464	185.185		79841.7	283.062		193.47	15943.2	0.419539		3.13632	60.4831	6.59816	8.24769	0.782981	1.09969	0.624625	6.14068	0.224337	0.0865972		35251.5		414.761	2509.5	21099.7	2675.5	8552.13		35251.5
2003	6.16678	2060.14	10.9783	28.3826	468.64	19876.6	3440.43	29452.5	1167.8	846.785	1100.1	2072.98	17336.7	5.87833	18.9217	480.025	190.791		80593.9	285.2		195.239	16103.6	0.427535		3.64849	70.3601	7.67565	9.59456	0.910844	1.27927	0.726628	7.14347	0.260972	0.0900841		35076.6		404.18	2502.01	21036.6	2607.24	8526.58		35076.6
2004	6.24938	2098.72	10.8513	27.5145	471.229	20124.4	3455.57	29765.7	1170.7	858.177	1107.67	2096.49	17371	5.97793	19.1715	482.878	182.154		81609.4	289.115		197.793	16241.5	0.420638		4.16061	80.2361	8.75303	10.9413	1.03869	1.45884	0.828621	8.14616	0.297603	0.0934827		34993.8		397.978	2499.15	21012.6	2567.24	8516.83		34993.8
2005	6.33064	2125.78	10.9936	27.8502	473.058	20363.3	3464.55	30093.3	1185.95	869.358	1122.17	2118.66	17409.4	6.08161	19.4128	485.001	184.563		82589.3	292.918		200.27	16415.8	0.425906		4.67132	90.0851	9.82746	12.2843	1.16619	1.63791	0.930333	9.14609	0.334134	0.0967931		34854.9		391.894	2491.85	20951.2	2528	8491.95		34854.9
2006	6.40938	2143.93	11.3134	28.9856	474.009	20585.7	3466.78	30419.8	1208.86	880.074	1140.71	2138.68	17434.4	6.18816	19.6319	486.311	194.335		83499.7	296.373		202.569	16606.9	0.439119		5.1792	99.8793	10.8959	13.6199	1.29298	1.81599	1.03148	10.1405	0.370462	0.100011		34644.6		385.431	2479.2	20844.8	2486.3	8448.84		34644.6
2007	6.52734	2185.87	11.5267	29.502	477.85	20955.4	3488.34	31027.8	1232.57	896.733	1163.24	2173.97	17699.4	6.33467	20.0312	490.376	198.061		85028.6	302.725		206.486	16879.8	0.447467		5.68676	109.668	11.9637	14.9547	1.4197	1.99396	1.13257	11.1343	0.406767	0.103202		34727.1		386.039	2485.28	20896	2490.22	8469.58		34727.1
2008	6.7763	2284.42	11.8991	30.2657	492.616	21811.5	3586.15	32489	1282.01	932.921	1211.8	2260.5	18684.6	6.60307	21.001	504.994	202.649		88585.5	318.126		215.625	17515.6	0.462749		6.20519	119.665	13.0544	16.318	1.54912	2.17573	1.23582	12.1493	0.44385	0.106563		35849.1		407.789	2560.18	21525.7	2630.53	8724.83		35849.1
2009	7.09062	2403.99	12.3828	31.3104	512.209	22871.1	3719.82	34293.6	1343.12	977.904	1271.36	2368.13	19892.7	6.93486	22.152	524.631	209.073		92959.6	336.203		226.708	18318.6	0.482192		6.73964	129.972	14.1788	17.7235	1.68255	2.36313	1.34226	13.1957	0.482078	0.110157		37383.8		436.088	2663.48	22394.3	2813.08	9076.86		37383.8
2010	7.33852	2487.03	12.8162	32.3787	525.05	23637.7	3808.1	35593.2	1389.63	1011.93	1315.34	2444.2	20595	7.21166	22.8975	538.145	216.412		96078.3	347.649		234.396	18917.7	0.498632		7.28294	140.449	15.3217	19.1522	1.81818	2.55362	1.45046	14.2594	0.520939	0.113842		38238		449.588	2722.28	22888.7	2900.16	9277.26		38238
2011	7.52058	2540.87	13.117	33.0908	531.439	24137.5	3851.48	36447.2	1419.48	1035.7	1343.45	2491.57	20882.8	7.43333	23.3054	545.599	221.22		98070.8	353.666		239.127	19311.6	0.508802		7.82792	150.959	16.4683	20.5853	1.95423	2.74471	1.559	15.3265	0.559921	0.117503		38472.1		450.969	2739.75	23035.6	2909.07	9336.79		38472.1
2012	7.71578	3645.57	15.4472	39.5728	611.104	31581.4	3908.79	55920.4	2068.56	1247.23	1965.92	3323.48	49169.4	7.73634	43.8283	553.707	288.052		135897	721.445		372.741	23215.1	0.754446		8.37485	161.507	17.6189	22.0236	2.09078	2.93648	1.66792	16.3973	0.599042	0.128918		56233.9		1279.21	3644.16	30639.7	8251.84	12418.9		56233.9
2013	1.18985	248.864	0.97824	0.102851	-21.3985	1778.21	-202.286	1859.57	110.191	142.428	90.7475	140.726	-6046.62	2.05941	0.967491	-7.36333	-7.53728		7332.34	14.3316		20.5396	1332.54	0.0080525		8.30969	160.25	17.4818	21.8523	2.07451	2.91364	1.65495	16.2697	0.594382	0.124974		-10787.9		-349.594	-638.524	-5368.64	-2255.13	-2176.02		-10787.9
2014	11.3975	8196.91	25.2996	64.0429	1060.93	70021.6	6049.38	105475	4090.98	2168.13	4407.81	7069.39	124537	7.52118	102.502	847.774	491.337		298621	1698.34		776.452	45582.5	1.48054		8.7668	169.065	18.4435	23.0544	2.18863	3.07391	1.74598	17.1647	0.627079	0.157059		119358		3485.43	7287.04	61268.7	22483.4	24833.5		119358
2015	7.90902	3369.1	14.8257	37.392	568.602	30371.5	3797.15	47661.1	1833.8	1193.39	1799.47	3108.01	37144.9	7.61521	35.9752	543.873	263.323		126545	574.299		322.674	22578.4	0.660353		9.23255	178.047	19.4233	24.2791	2.3049	3.23722	1.83874	18.0766	0.660393	0.164793		46905.7		901.158	3136.08	26367.9	5813.11	10687.4		46905.7
2016	5.94858	2782.35	11.1075	26.7749	405.832	23795.8	2509.51	40830.5	1519.93	948.766	1468.99	2453.95	33372	6.2597	32.3156	368.708	190.651		101948	531.345		276.981	17141.8	0.531592		9.5319	183.82	20.0531	25.0664	2.37963	3.34218	1.89836	18.6627	0.681805	0.171359		34037.7		782.424	2201.04	18506.1	5047.19	7500.92		34037.7
2017	8.3064	4259.42	15.6637	37.7374	626.283	36718.2	3887.43	59740.2	2231.24	1360.41	2243.39	3760.9	54749.8	7.78438	49.5147	558.931	268.657		156071	811.06		412.521	25837.7	0.779642		9.96377	192.148	20.9616	26.2021	2.48745	3.49361	1.98437	19.5083	0.712696	0.183682		57783.1		1400.15	3694.74	31065	9031.97	12591.3		57783.1
2018	17.9885	13981.6	33.4798	74.7082	1656.38	124484	9808.4	136452	5799.18	3293.65	7239.98	11921	180164	5.19221	152.207	1368.95	526.209		505504	2431.34		1137.66	77459.6	1.94724		10.0661	194.122	21.177	26.4712	2.513	3.52949	2.00475	19.7087	0.720017	0.230555		182006		5079.56	11248.6	94577.3	32766.7	38334.2		182006
2019	18.3854	12504.5	30.0468	63.2355	1561.49	115092	9948.6	107832	4837.08	3048.17	6354.72	10821	135959	5.31458	121.135	1392.28	402.165		454615	1867.14		942.783	72881.1	1.55489		10.1696	196.117	21.3946	26.7432	2.53883	3.56577	2.02536	19.9112	0.727416	0.264951		155105		3759.96	9916.69	83378.5	24254.4	33795		155105
2020	14.8793	13937.3	37.2297	92.8007	1571.81	112949	7725.38	189578	7053.41	3369.98	7503.31	11578.7	243149	9.48906	192.357	1083.6	753.957		498103	3264.91		1385.76	69787.8	2.53851		10.667	205.71	22.4411	28.0514	2.66301	3.74019	2.12443	20.8852	0.762999	0.328919		203724		6912.69	11877.5	99865	44591.8	40477.4		203724
2021	15.2345	14227.8	38.0037	94.5841	1596.67	115329	7829.89	192670	7192.9	3442.39	7659.08	11814.5	246909	9.70034	196.055	1100.28	768.037		508473	3327.24		1413.04	71167.5	2.58709		11.165	215.313	23.4887	29.3609	2.78733	3.91479	2.2236	21.8602	0.798617	0.39362		206158		7000.88	12016.2	101031	45160.6	40949.9		206158
2022	15.6862	14589.4	38.9881	96.8856	1630.65	118310	7985.43	196466	7367.81	3533.58	7853.2	12111.7	251481	9.9694	200.662	1124.11	786.06		521446	3404.76		1447.19	72924.8	2.64836		11.6689	225.031	24.5488	30.686	2.91312	4.09147	2.32395	22.8467	0.834659	0.459195		209342		7106.41	12203.2	102604	45841.4	41587.4		209342
2023	16.1587	15971.2	42.4185	106.846	1736.75	128177	8155.03	218287	8172.85	3810.35	8646.39	13184.9	283222	10.3075	225.065	1148.74	883.119		569862	3838.13		1608.22	78226.6	2.96138		12.1787	234.862	25.6213	32.0266	3.0404	4.27022	2.42548	23.8449	0.871124	0.533106		229391		8007.81	13243.6	111351	51656	45132.8		229391
2024	16.6513	18631.3	48.9151	126.421	1933.22	146661	8341.14	262780	9768.36	4319.36	10190.4	15230	349137	10.7317	274.307	1174.14	1079.47		662672	4718.07		1928.4	87965.3	3.59038		12.6944	244.808	26.7063	33.3828	3.16914	4.45105	2.52819	24.8546	0.908013	0.624759		270676		9911.56	15358.3	129131	63936.6	52339.3		270676
2025	17.1633	19139.3	50.2326	129.625	1977.59	150719	8511.13	268040	10023.8	4439.92	10468	15641.7	355905	11.0217	281.391	1200.33	1106.21		680826	4839.33		1978.96	90275.6	3.6822		13.216	254.867	27.8037	34.7546	3.29937	4.63395	2.63208	25.876	0.945326	0.717618		274830		10060.4	15595.8	131128	64896.9	53149		274830
2026	17.249	19340.7	50.6263	130.505	1976.79	152165	8409.84	268835	10126.2	4479.12	10582.8	15784.7	357213	11.0449	284.608	1189.59	1115.5		687810	4896.58		2000.17	90844.8	3.71912		13.716	264.51	28.8556	36.0695	3.4242	4.80927	2.73166	26.8549	0.98109	0.810055		273242		10039.6	15484	130188	64762.5	52767.8		273242
2027	17.7545	19864.6	51.9722	133.786	2020.35	156327	8562.48	273738	10391.4	4602.25	10870.8	16207.6	363526	11.329	292.041	1213.66	1143.26		706546	5024.27		2052.87	93174.8	3.81487		14.2202	274.232	29.9163	37.3953	3.55006	4.98604	2.83207	27.8421	1.01715	0.903342		276562		10157.2	15674.7	131791	65520.9	53417.7		276562
2028	18.2757	20425.1	53.4007	137.289	2066.6	160761	8719.51	278912	10676.7	4732.77	11179.7	16659.2	370247	11.6192	300.093	1238.42	1173.16		726583	5162.86		2109.68	95646	3.9182		14.7285	284.035	30.9857	38.7321	3.67697	5.16428	2.93331	28.8373	1.05351	0.997478		279969		10278.1	15870.3	133436	66301	54084.3		279969
2029	18.8116	21020.6	54.9087	141.006	2115.44	165457	8880.84	284354	10981.4	4870.38	11508.7	17138.5	377369	11.9154	308.741	1263.83	1205.12		747868	5311.98		2170.45	98253.6	4.02884		15.241	293.919	32.0639	40.0798	3.80491	5.34398	3.03538	29.8408	1.09017	1.09246		283465		10402.4	16070.8	135122	67102.6	54767.6		283465
2030	19.3612	21649.6	56.4928	144.93	2166.79	170402	9046.41	290059	11304.5	5014.73	11856.8	17644.2	384886	12.2178	317.962	1289.89	1239.08		770345	5471.19		2235	100992	4.14652		15.7577	303.882	33.1508	41.4385	3.9339	5.52514	3.13828	30.8524	1.12713	1.1883		287049		10530	16276.3	136849	67926.1	55467.8		287049
2031	19.6358	22048.1	57.4246	147.196	2186.99	173434	9037.4	292358	11511.2	5101.25	12081.5	17952.1	388039	12.3576	324.104	1292.22	1260.06		784492	5578.68		2276.91	102497	4.22209		16.2618	313.605	34.2114	42.7643	4.05976	5.70191	3.23868	31.8394	1.16319	1.28366		286358		10521.1	16227.5	136439	67868.5	55301.6		286358
2032	20.1873	22705.8	59.0701	151.294	2239.6	178582	9197.24	298100	11851.2	5250.91	12446.8	18479.6	395647	12.6613	333.875	1317.61	1295.88		807991	5747.75		2344.98	105329	4.34637		16.7692	323.39	35.2789	44.0986	4.18643	5.87982	3.33974	32.8329	1.19948	1.37969		289590		10635.6	16413.1	137999	68607.3	55934.1		289590
2033	20.7489	23390.7	60.7774	155.562	2294.33	183932	9360.93	304086	12206.4	5406	12827.6	19028.5	403619	12.9699	344.118	1343.56	1333.35		832454	5925.15		2416.15	108269	4.47644		17.2799	333.238	36.3532	45.4415	4.31391	6.05887	3.44144	33.8327	1.23601	1.47638		292908		10753.5	16603.5	139601	69367.7	56583.1		292908
2034	21.3195	24100.9	62.5423	159.99	2351.04	189469	9528.34	310308	12575.8	5566.11	13222.9	19597.3	411942	13.2833	354.802	1370.03	1372.37		857812	6110.32		2490.23	111310	4.61193		17.7938	343.148	37.4343	46.7929	4.44221	6.23906	3.54378	34.8389	1.27277	1.57374		296314		10874.7	16798.8	141242	70149.6	57248.5		296314
2035	21.8983	24834.5	64.3605	164.566	2409.61	195179	9699.4	316762	12958.4	5730.87	13631.6	20184.5	420608	13.6012	365.895	1397.01	1412.85		883998	6302.7		2566.99	114444	4.75246		18.3109	353.121	38.5223	48.1529	4.57131	6.42039	3.64678	35.8514	1.30976	1.67175		299805		10999.2	16998.8	142924	70952.8	57930.2		299805
2036	22.1304	25235	65.2796	166.838	2426.6	198182	9653.83	318429	13170.7	5815.61	13860.5	20490.7	422967	13.723	372.334	1394.53	1434.62		898217	6416.11		2610.32	115884	4.83097		18.8118	362.78	39.576	49.47	4.69635	6.59599	3.74652	36.832	1.34558	1.76859		297518		10931.5	16859.7	141755	70515.7	57456.2		297518
2037	22.6998	25975.4	67.1098	171.461	2484.99	203930	9817.43	324826	13558.6	5981.14	14273.8	21082.4	431581	14.0381	383.62	1420.51	1475.75		924639	6612.07		2688.2	119030	4.97373		19.3149	372.483	40.6345	50.7931	4.82196	6.77241	3.84673	37.8171	1.38157	1.8659		300635		11042.1	17038.6	143259	71229.2	58065.9		300635
2038	23.274	26732.3	68.9776	176.192	2544.79	209800	9984.18	331425	13955.8	6149.89	14696.5	21687.2	440496	14.3558	395.202	1446.9	1517.93		951644	6813.25		2768.01	122245	5.12013		19.8204	382.23	41.6978	52.1223	4.94814	6.94963	3.94739	38.8068	1.41773	1.96367		303835		11155.9	17222.1	144802	71963.5	58691.2		303835
2039	23.8521	27503.9	70.8788	181.019	2605.87	215777	10154	338214	14361.5	6321.5	15127.6	22303.5	449692	14.6759	407.046	1473.69	1561.06		979166	7019.07		2849.54	125520	5.26977		20.3281	392.022	42.766	53.4575	5.0749	7.12767	4.04851	39.8009	1.45404	2.06192		307115		11272.9	17410.1	146382	72717.9	59331.8		307115
2040	24.4339	28288.7	72.8101	185.933	2668.12	221851	10326.6	345185	14774.8	6495.66	15566.2	22930.1	459158	14.998	419.128	1500.84	1605.05		1.00715e+06	7229.07		2932.61	128849	5.42234		20.8382	401.858	43.839	54.7988	5.20223	7.30651	4.1501	40.7995	1.49053	2.16064		310478		11393	17602.7	148001	73493.1	59988.1		310478
2041	24.6744	28718.3	73.8061	188.436	2687.89	225069	10287.9	347111	15005.2	6586.44	15812.1	23259.5	461876	15.1323	426.125	1499.23	1629.08		1.0224e+06	7352.34		2979.58	130420	5.50803		21.3322	411.385	44.8783	56.0979	5.32556	7.47972	4.24848	41.7668	1.52586	2.25788		307875		11309.8	17447.9	146700	72956.5	59460.7		307875
2042	25.2419	29495.9	75.7176	193.312	2749.19	231077	10454	354006	15415.9	6758.55	16247.2	23879.8	471257	15.4486	438.152	1525.43	1672.87		1.05012e+06	7561.52		3062.15	133711	5.65981		21.8277	420.941	45.9208	57.401	5.44927	7.65347	4.34717	42.737	1.56131	2.35544		310941		11419.1	17623.7	148178	73660.9	60059.6		310941
2043	25.8103	30281.1	77.646	198.239	2811.27	237140	10622.5	361049	15831	6932.06	16686.5	24506	480860	15.7653	450.319	1551.92	1717.18		1.0781e+06	7773.17		3145.62	137035	5.81332		22.3247	430.526	46.9664	58.7081	5.57335	7.82774	4.44616	43.7101	1.59686	2.4533		314083		11531.3	17803.6	149691	74384.7	60672.8		314083
2044	26.3794	31072.5	79.5881	203.209	2874.03	243248	10793.2	368232	16249.7	7106.69	17129.2	25137	490671	16.0822	462.602	1578.67	1761.91		1.10629e+06	7986.88		3229.83	140386	5.96827		22.8233	440.14	48.0153	60.0191	5.69781	8.00255	4.54545	44.6862	1.63252	2.55147		317302		11646.4	17987.8	151239	75127.8	61300.5		317302
2045	26.9488	31869	81.5415	208.214	2937.37	249392	10966.1	375546	16671.6	7282.23	17574.9	25772.1	500675	16.3993	474.981	1605.66	1807		1.13466e+06	8202.28		3314.66	143760	6.12441		23.3233	449.784	49.0673	61.3341	5.82266	8.17789	4.64504	45.6653	1.66829	2.64995		320593		11764.5	18176	152822	75889.1	61941.8		320593
2046	27.3033	32429.9	82.8841	211.64	2973.34	253653	11007.1	379553	16971.6	7403.26	17892.3	26211.1	506219	16.6	483.941	1614.69	1838.85		1.1546e+06	8359.18		3375.37	145987	6.23591		23.8138	459.241	50.0991	62.6238	5.94509	8.34984	4.74271	46.6255	1.70337	2.74745		320016		11748.6	18140.2	152520	75787	61819.7		320016
2047	27.862	33218	84.8156	216.598	3036.02	259725	11177.3	386876	17389.5	7576.67	18333.3	26839.1	516253	16.9117	496.215	1641.24	1883.58		1.18265e+06	8572.81		3459.41	149323	6.3907		24.3053	468.72	51.1331	63.9164	6.06779	8.52218	4.8406	47.5879	1.73852	2.84517		323202		11863	18322.3	154052	76524.6	62440.5		323202
2048	28.4198	34008.1	86.7508	221.57	3099.05	265811	11349.2	394300	17808.7	7750.36	18775.3	27468.7	526440	17.2227	508.529	1667.98	1928.45		1.21077e+06	8787.14		3543.7	152670	6.54598		24.7978	478.219	52.1694	65.2117	6.19077	8.6949	4.9387	48.5523	1.77376	2.94311		326459		11980.1	18508.3	155616	77279.9	63074.4		326459
2049	28.9766	34799.1	88.6877	226.55	3162.35	271901	11522.8	401816	18228.5	7924.13	19217.8	28099.1	536763	17.533	520.865	1694.88	1973.42		1.23892e+06	9001.89		3628.12	156022	6.70154		25.2915	487.739	53.2079	66.5099	6.31401	8.86799	5.03702	49.5189	1.80907	3.04127		329783		12099.8	18698.1	157211	78052.5	63721		329783
2050	29.5327	35591	90.6257	231.536	3225.88	277996	11697.9	409419	18648.8	8097.96	19660.6	28730	547215	17.8425	533.218	1721.95	2018.45		1.26709e+06	9216.91		3712.64	159379	6.8573		25.7863	497.28	54.2488	67.811	6.43752	9.04146	5.13555	50.4875	1.84446	3.13965		333175		12222.3	18891.5	158838	78842.6	64380.4		333175
																										720.61	13896.8	1516.01	1895.01	179.9	252.668	143.516	1410.9	51.5443	55.6145
	Sand	Limestone	Cement	Concrete	Insulation materials	Steel	Aluminium	HDPE	Other materials
2020	498103	243149	112949	189578	203724	69787.8	13937.3	11578.7	34061.4	1.37687e+06
2021	508473	246909	115329	192670	206158	71167.5	14227.8	11814.5	34685.7	1.40144e+06
2022	521446	251481	118310	196466	209342	72924.8	14589.4	12111.7	35497.6	1.43217e+06
2023	569862	283222	128177	218287	229391	78226.6	15971.2	13184.9	38403.3	1.57472e+06
2024	662672	349137	146661	262780	270676	87965.3	18631.3	15230	43933.1	1.85769e+06
2025	680826	355905	150719	268040	274830	90275.6	19139.3	15641.7	45038.4	1.90042e+06
2026	687810	357213	152165	268835	273242	90844.8	19340.7	15784.7	45274.2	1.91051e+06
2027	706546	363526	156327	273738	276562	93174.8	19864.6	16207.6	46392.1	1.95234e+06
2028	726583	370247	160761	278912	279969	95646	20425.1	16659.2	47584.1	1.99679e+06
2029	747868	377369	165457	284354	283465	98253.6	21020.6	17138.5	48847.5	2.04377e+06
2030	770345	384886	170402	290059	287049	100992	21649.6	17644.2	50179.5	2.09321e+06
2031	784492	388039	173434	292358	286358	102497	22048.1	17952.1	50891.1	2.11807e+06
2032	807991	395647	178582	298100	289590	105329	22705.8	18479.6	52273.4	2.1687e+06
2033	832454	403619	183932	304086	292908	108269	23390.7	19028.5	53712.2	2.2214e+06
2034	857812	411942	189469	310308	296314	111310	24100.9	19597.3	55203.8	2.27606e+06
2035	883998	420608	195179	316762	299805	114444	24834.5	20184.5	56744.5	2.33256e+06
2036	898217	422967	198182	318429	297518	115884	25235	20490.7	57427.9	2.35435e+06
2037	924639	431581	203930	324826	300635	119030	25975.4	21082.4	58976.3	2.41068e+06
2038	951644	440496	209800	331425	303835	122245	26732.3	21687.2	60560.4	2.46842e+06
2039	979166	449692	215777	338214	307115	125520	27503.9	22303.5	62176.6	2.52747e+06
2040	1.00715e+06	459158	221851	345185	310478	128849	28288.7	22930.1	63821.7	2.58771e+06
2041	1.0224e+06	461876	225069	347111	307875	130420	28718.3	23259.5	64573.5	2.6113e+06
2042	1.05012e+06	471257	231077	354006	310941	133711	29495.9	23879.8	66200.3	2.67069e+06
2043	1.0781e+06	480860	237140	361049	314083	137035	30281.1	24506	67844.7	2.7309e+06
2044	1.10629e+06	490671	243248	368232	317302	140386	31072.5	25137	69504	2.79184e+06
2045	1.13466e+06	500675	249392	375546	320593	143760	31869	25772.1	71175.9	2.85344e+06
2046	1.1546e+06	506219	253653	379553	320016	145987	32429.9	26211.1	72264.3	2.89093e+06
2047	1.18265e+06	516253	259725	386876	323202	149323	33218	26839.1	73918.6	2.95201e+06
2048	1.21077e+06	526440	265811	394300	326459	152670	34008.1	27468.7	75578.9	3.01351e+06
2049	1.23892e+06	536763	271901	401816	329783	156022	34799.1	28099.1	77243.2	3.07534e+06
2050	1.26709e+06	547215	277996	409419	333175	159379	35591	28730	78910.7	3.1375e+06
	2.74537e+07	1.2845e+07	6.06241e+06	9.68132e+06	8.98239e+06	3.55133e+06	771095	626634	1.7589e+06
	Sand	Limestone	Cement	Concrete	Steel	Aluminium	HDPE	Other materials
	0.361765	0.176595	0.0820336	0.137688	0.0506859	0.0101224	0.00840944	0.0247383
	0.362823	0.176183	0.0822937	0.13748	0.0507818	0.0101523	0.00843026	0.0247501
	0.364095	0.175594	0.0826093	0.137181	0.0509191	0.0101869	0.00845689	0.0247859
	0.36188	0.179855	0.0813965	0.138619	0.0496764	0.0101422	0.00837283	0.0243873
	0.356719	0.187942	0.0789481	0.141456	0.0473521	0.0100293	0.00819835	0.0236494
	0.358251	0.187278	0.0793086	0.141043	0.0475031	0.0100711	0.00823065	0.0236992
	0.360014	0.186973	0.0796461	0.140714	0.0475501	0.0101234	0.00826207	0.0236975
	0.361897	0.186201	0.0800715	0.140211	0.0477247	0.0101748	0.00830162	0.0237623
	0.363876	0.185421	0.0805099	0.139681	0.0479	0.010229	0.00834301	0.0238303
	0.365925	0.184643	0.0809567	0.139132	0.0480746	0.0102852	0.00838571	0.0239006
	0.368021	0.183874	0.0814073	0.138571	0.0482476	0.0103428	0.00842927	0.0239726
	0.370381	0.183204	0.081883	0.13803	0.0483918	0.0104095	0.00847569	0.0240271
	0.37257	0.182435	0.0823454	0.137456	0.0485679	0.0104698	0.00852106	0.0241036
	0.374743	0.181696	0.0828002	0.136889	0.0487391	0.0105297	0.00856601	0.0241794
	0.376885	0.180989	0.0832446	0.136336	0.0489046	0.0105889	0.00861021	0.0242541
	0.378982	0.18032	0.0836759	0.1358	0.0490637	0.0106469	0.00865339	0.0243271
	0.381514	0.179653	0.0841768	0.135251	0.0492213	0.0107185	0.00870334	0.0243923
	0.38356	0.179029	0.0845945	0.134745	0.0493764	0.0107751	0.00874544	0.0244646
	0.385527	0.178452	0.0849934	0.134266	0.0495233	0.0108297	0.00878583	0.024534
	0.38741	0.177922	0.0853729	0.133815	0.0496622	0.010882	0.00882443	0.0246003
	0.389205	0.177438	0.0857326	0.133394	0.0497928	0.010932	0.00886115	0.0246634
	0.39153	0.176876	0.0861901	0.132926	0.0499442	0.0109977	0.00890724	0.0247285
	0.393202	0.176455	0.0865235	0.132552	0.0500661	0.0110443	0.00894143	0.0247877
	0.394778	0.176081	0.086836	0.132209	0.0501794	0.0110883	0.00897359	0.0248434
	0.396258	0.175752	0.087128	0.131896	0.0502844	0.0111297	0.00900374	0.0248954
	0.397646	0.175464	0.0874002	0.131611	0.0503814	0.0111686	0.00903194	0.0249439
	0.399386	0.175106	0.0877409	0.131291	0.0504982	0.0112178	0.00906666	0.0249969
	0.400626	0.174882	0.0879826	0.131055	0.0505837	0.0112527	0.00909182	0.0250401
	0.401781	0.174694	0.0882065	0.130844	0.0506619	0.0112852	0.0091152	0.0250801
	0.402855	0.174538	0.0884133	0.130657	0.0507333	0.0113155	0.00913688	0.0251169
	0.403852	0.174411	0.0886043	0.130492	0.0507981	0.0113437	0.00915697	0.0251508

## Sheet: Inflow total
		ABS (plastic)	Aluminium	Brass	Bronze	Cast iron	Cement	Ceramic brick	Concrete	Copper	Galvanized steel	Glass fiber	HDPE (plastic)	Limestone	Nickel	PE (plastic)	Polyurethane (foam)	PVC (plastic)		Sand	Silicon	Silver	Stainless steel	Steel	Synthetic rubber		Manganese	Chromium	Molybdenum	Tungsten	Niobium	Vanadium	Titanium	Cobalt	Tantalum	Neodymium		Expanded polystyrene	Extruded polystyrene	Mineral wool	Polyurethane foam	Wood fibreboard
HT_B	Building	195513	684297	293270	654970	0	0	0	0	2.11154e+07	2.21908e+07	0	0	0	0	0	2.63943e+06	4.32084e+06		0	0	0	2.63943e+06	0	6647.45													0	4.11224e+07	3.45753e+08	0	1.40141e+08		5.27016e+08
HT_inf	Infrastructure	0	0	0	59177	9.47072e+06	1.22164e+07	7.90498e+07	1.54165e+07	0	0	0	1.14135e+07	6.00602e+06	0	0	9.13707e+06	0		1.88478e+08	0	0	242489	4.43752e+07	600.602
HT_EP	Energy production	0	1.45957e+06	0	0	0	0	0	1.14419e+09	286190	0	0	0	0	385155	0	0	0		0	0	0	0	1.92034e+08	0		720.61	13896.8	1516.01	1895.01	179.9	252.668	143.516	1410.9	51.5443
		195513	2.14387e+06	293270	714147	9.47072e+06	1.22164e+07	7.90498e+07	1.1596e+09	2.14016e+07	2.21908e+07	0	1.14135e+07	6.00602e+06	385155	0	1.17765e+07	4.32084e+06		1.88478e+08	0	0	2.88192e+06	2.36409e+08	7248.05
LT_B	Building	483041	2.02539e+08	724562	1.61819e+06	0	1.43463e+09	0	0	5.21684e+07	5.48252e+07	1.05206e+08	1.60998e+08	0	0	0	6.52106e+06	1.06752e+07		7.41227e+09	0	0	6.52106e+06	0	16423.4													0	1.18683e+08	9.97871e+08	0	4.04458e+08		1.52101e+09
LT_inf	Infrastructure	0	0	0	160539	2.56927e+07	3.31413e+07	2.14451e+08	4.18228e+07	0	0	0	3.09631e+07	1.62935e+07	0	0	2.47876e+07	0		5.11313e+08	0	0	657838	1.20384e+08	1629.35
LT_EP	Energy production	0	908734	0	0	0	8.38875e+08	0	4.82765e+07	908734	0	127791	0	0	0	482765	0	0		0	0	0	0	1.34254e+09	0
		483041	2.03448e+08	724562	1.77873e+06	2.56927e+07	2.30665e+09	2.14451e+08	9.00993e+07	5.30772e+07	5.48252e+07	1.05334e+08	1.91961e+08	1.62935e+07	0	482765	3.13086e+07	1.06752e+07		7.92358e+09	0	0	7.17889e+06	1.46292e+09	18052.7
HP_B	Building	0	2.01242e+08	0	0	0	1.43744e+09	0	0	8.88115e+07	3.87189e+07	1.05412e+08	1.62523e+08	0	0	0	0	0		0	0	0	2.63943e+06	0	6647.45													1.21065e+08	1.29591e+08	1.08959e+09	7.80956e+08	4.04458e+08		2.56283e+09
HP_inf	Infrastructure	0	1.88747e+07	0	0	0	0	0	3.04335e+09	4.44723e+06	0	0	0	4.37774e+09	0	0	0	552429		1.88478e+08	0	0	242489	4.43752e+07	600.602
HP_EP	Energy production	0	4.21177e+06	151403	0	1.51278e+07	0	2.03649e+06	1.2865e+08	2.1736e+07	0	1.07489e+07	0	4.51613e+08	13743.8	4.17983e+06	0	1.28912e+06		0	0	0	0	1.92034e+08	0
		0	2.24328e+08	151403	0	1.51278e+07	1.43744e+09	2.03649e+06	3.172e+09	1.14995e+08	3.87189e+07	1.16161e+08	1.62523e+08	4.82935e+09	13743.8	4.17983e+06	0	1.84155e+06		1.88478e+08	0	0	2.88192e+06	2.36409e+08	7248.05
HHP_B	Building	0	3.22854e+08	582349	2.60116e+06	0	2306102535	0	0	1.75093e+08	62117240	1.84643e+08	2.60737e+08	0	0	0	0	2.48469e+07		1.19149e+10	0	0	0	6.96101e+08	26399.8													2.06506e+08	2.21049e+08	1.85856e+09	1.33211e+09	7.53312e+08		4.37154e+09
HHP_Inf	Infrastructure	0	1.15641e+07	0	0	0	0	0	5.05322e+09	2.76646e+06	0	0	0	7.26884e+09	0	0	0	0		0	0	0	0	4.48619e+07	0
HHP_EP	Energy production	0	6.75699e+06	242898	0	2.42697e+07	0	3.26717e+06	2.06395e+08	3.48713e+07	0	1.72445e+07	0	7.24529e+08	22049.3	6.70576e+06	0	2.06816e+06		0	1.20634e+08	0	4.29145e+07	4.38277e+08	58994.1
		0	3.41175e+08	825247	2.60116e+06	2.42697e+07	2306102535	3.26717e+06	5.25961e+09	2.12731e+08	62117240	2.01888e+08	2.60737e+08	7.99337e+09	22049.3	6.70576e+06	0	2.69151e+07		1.19149e+10	1.20634e+08	0	4.29145e+07	1.17924e+09	85394
	CO2 eq kg/kg	4.49	14.6	0.0675	0.0689	1.88	0.558	0.187	0.0977273	3.79	5.03	2.62	0.859	0.00235	11.2	0.859	0.859	2.51		0.0263	53.3	520	5.03	5.03	2.84		5.6	29	1.3	26	0.03	2.6	47	38	42	53.8		4.4	4.1	2.6	4.9	1.64
	Cradle to market	acrylonitrile-butadiene-styrene copolymer_acrylonitrile-butadiene-styrene copolymer production[RoW]	aluminium, primary, ingot_aluminium, ingot, primary, import from Middle East (Gulf cooperation Council)[IAI Area, EU27 & EFTA]	casting, brass_market for casting, brass[GLO]	casting, bronze_casting, bronze[RoW]	cast iron_cast iron production[RoW]	cement, unspecified_cement, blast furnace slag, 66-80%, non-US to generic market for cement, unspecified[RoW]	shale brick_shale brick production[RoW]	concrete, 25MPa_concrete production 25MPa, RNA only[RoW]	copper_copper production, primary[AU]	steel, chromium steel 18/8, hot rolled_steel production, chromium steel 18/8, hot rolled[RoW]	glass fibre_glass fibre production[RoW]	polyethylene, high density, granulate_polyethylene, high density, granulate, recycled to generic market for high density PE granulate[RoW]	limestone, crushed, for mill_market for limestone, crushed, for mill[CH]	nickel, 99.5%_market for nickel, 99.5%[GLO]	polyethylene, high density, granulate_polyethylene, high density, granulate, recycled to generic market for high density PE granulate[RoW]	polyethylene, high density, granulate_polyethylene, high density, granulate, recycled to generic market for high density PE granulate[RoW]	polyvinylchloride, emulsion polymerised_polyvinylchloride production, emulsion polymerisation[RER]		silica sand_silica sand production[DE]	silicon, solar grade_market for silicon, solar grade[GLO]	gold-silver, ingot_market for gold-silver, ingot[GLO]	steel, chromium steel 18/8, hot rolled_steel production, chromium steel 18/8, hot rolled[RoW]	steel, chromium steel 18/8, hot rolled_steel production, chromium steel 18/8, hot rolled[RoW]	synthetic rubber_synthetic rubber production[RoW]
		ABS (plastic)	Aluminium	Brass	Bronze	Cast iron	Cement	Ceramic brick	Concrete	Copper	Galvanized steel	Glass fiber	HDPE (plastic)	Limestone	Nickel	PE (plastic)	Polyurethane (foam)	PVC (plastic)		Sand	Silicon	Silver	Stainless steel	Steel	Synthetic rubber		Manganese	Chromium	Molybdenum	Tungsten	Niobium	Vanadium	Titanium	Cobalt	Tantalum	Neodymium
HT	Building	877855	9.99073e+06	19795.7	45127.4	0	0	0	0	8.00275e+07	1.1162e+08	0	0	0	0	0	2.26727e+06	1.08453e+07	0	0	0	0	1.32763e+07	0	18878.8		0	0	0	0	0	0	0	0	0	0		0	1.68602e+08	8.98958e+08	0	2.29831e+08	1.52638e+09
	Infrastructure	0	0	0	4077.29	1.7805e+07	6.81675e+06	1.47823e+07	1.50661e+06	0	0	0	9.80417e+06	14114.1	0	0	7.84875e+06	0	0	4.95696e+06	0	0	1.21972e+06	2.23207e+08	1705.71		0	0	0	0	0	0	0	0	0	0							2.87967e+08	2.91932e+09
	Energy production	0	2.13097e+07	0	0	0	0	0	1.11818e+08	1.08466e+06	0	0	0	0	4.31373e+06	0	0	0	0	0	0	0	0	9.65929e+08	0		4035.41	403006	1970.81	49270.3	5.39699	656.937	6745.23	53614.2	2164.86	0							1.10498e+09
LT	Building	2.16885e+06	2.95707e+09	48907.9	111493	0	8.00525e+08	0	0	1.97718e+08	2.75771e+08	2.75641e+08	1.38297e+08	0	0	0	5.60159e+06	2.67948e+07	0	1.94943e+08	0	0	3.28009e+07	0	46642.5													0	4.86599e+08	2.59446e+09	0	6.63311e+08	8.65191e+09
	Infrastructure	0	0	0	11061.1	4.83023e+07	1.84929e+07	4.01023e+07	4.08723e+06	0	0	0	2.65973e+07	38289.7	0	0	2.12925e+07	0	0	1.34475e+07	0	0	3.30893e+06	6.05529e+08	4627.35																		7.81214e+08	1.66764e+10
	Energy production	0	1.32675e+07	0	0	0	4.68092e+08	0	4.71793e+06	3.4441e+06	0	334812	0	0	0	414695	0	0	0	0	0	0	0	6.75298e+09	0																		7.24325e+09
HP	Building	0	2.93813e+09	0	0	0	8.02091e+08	0	0	3.36596e+08	1.94756e+08	2.7618e+08	1.39607e+08	0	0	0	0	0	0	0	0	0	1.32763e+07	0	18878.8													5.32687e+08	5.31323e+08	2.83292e+09	3.82668e+09	6.63311e+08	1.30876e+10
	Infrastructure	0	2.7557e+08	0	0	0	0	0	2.97419e+08	1.6855e+07	0	0	0	1.02877e+07	0	0	0	1.3866e+06	0	4.95696e+06	0	0	1.21972e+06	2.23207e+08	1705.71																		8.30903e+08	1.51059e+10
	Energy production	0	6.14918e+07	10219.7	0	2.84403e+07	0	380824	1.25726e+07	8.23795e+07	0	2.8162e+07	0	1.06129e+06	153930	3.59048e+06	0	3.2357e+06	0	0	0	0	0	9.65929e+08	0											0							1.18741e+09
HHP	Building	0	4.71367e+09	39308.6	179220	0	1.28681e+09	0	0	6.63602e+08	3.1245e+08	4.83766e+08	2.23973e+08	0	0	0	0	6.23657e+07	0	3.13361e+08	0	0	0	3.50139e+09	74975.5													9.08628e+08	9.06301e+08	4.83225e+09	6.52735e+09	1.23543e+09	2.59716e+10
	Infrastructure	0	1.68835e+08	0	0	0	0	0	4.93837e+08	1.04849e+07	0	0	0	1.70818e+07	0	0	0	0	0	0	0	0	0	2.25655e+08	0																		9.15894e+08	3.60932e+10
	Energy production	0	9.86521e+07	16395.6	0	4.56271e+07	0	610961	2.01704e+07	1.32162e+08	0	4.51807e+07	0	1.70264e+06	246952	5.76024e+06	0	5.19108e+06	0	0	6.42979e+09	0	2.1586e+08	2.20454e+09	167543											0							9.20568e+09
																																												7.07948e+10
																																							70794.8

## Sheet: Outflow
Year	ABS	Aluminium	Brass	Bronze	Cast iron	Cement	Ceramic brick	Concrete	Copper	Galvanized steel	Glass fiber	HDPE	Limestone	Nickel	PE	Polyurethane (foam)	PVC		Sand	Silicon		Stainless steel	Steel	Synthetic rubber		SUM
1990	0	0	0	0	0	0	0	0	0	0	0	0	0	0	0	0	0		0	0		0	0	0		0
1991	0.0356816	23.1605	0.0901077	0.237202	1.77329	183.643	5.64227	258.668	13.5518	6.9044	13.1312	18.7212	188.334	0.0478871	0.321872	1.11652	1.9693		834.397	5.54361		2.47064	117.445	0.00511844		1677.21
1992	0.107043	69.4807	0.270318	0.711616	5.32369	550.982	16.9593	775.895	40.6547	20.7128	39.3929	56.1672	565.743	0.143448	0.965628	3.35328	5.90779		2503.22	16.6305		7.41187	352.337	0.0153552		5032.38
1993	0.178176	115.655	0.449953	1.18459	8.87375	917.326	28.332	1291.23	67.6719	34.4771	65.5709	93.5072	944.054	0.238124	1.60743	5.59351	9.83374		4166.94	27.682		12.3376	586.515	0.0255601		8379.29
1994	0.248618	161.383	0.627842	1.65306	12.4066	1280.38	39.738	1801.22	94.4274	48.1077	91.4944	130.505	1321.98	0.330982	2.24313	7.82859	13.7215		5814.83	38.6262		17.216	818.474	0.0356669		11697.5
1995	0.317898	206.36	0.802797	2.11396	15.9045	1637.82	51.1511	2302.39	120.743	61.5133	116.99	166.92	1698.12	0.421115	2.86854	10.0494	17.5452		7436	49.3897		22.0144	1046.69	0.0456084		14966.2
1996	0.385545	250.281	0.973627	2.56418	19.3495	1987.29	62.5422	2791.37	146.439	74.603	141.885	202.513	2071.02	0.50766	3.47945	12.2464	21.2788		9019.53	59.8995		26.7004	1269.65	0.0553174		18164.6
1997	0.4511	292.85	1.13918	3.0007	22.7238	2326.52	73.8796	3264.95	171.344	87.2879	166.011	237.048	2439.17	0.589825	4.07178	14.4099	24.897		10554.8	70.0844		31.2426	1485.9	0.0647285		21272.5
1998	0.514204	333.834	1.29853	3.42116	26.0137	2653.69	85.142	3720.7	195.319	99.4985	189.234	270.343	2801.43	0.667005	4.64227	16.5329	28.3799		12033.5	79.8883		35.6158	1694.28	0.0737903		24274.1
1999	0.574596	373.064	1.45104	3.82384	29.2099	2967.53	96.3181	4157.03	218.267	111.184	211.459	302.263	3157.05	0.738799	5.18863	18.6106	31.7132		13449.6	89.2709		39.8024	1894	0.0824657		27158.3
2000	0.632088	410.422	1.59623	4.20753	32.306	3267.08	107.403	4572.94	240.116	122.309	232.617	332.716	3505.53	0.80497	5.70918	20.6401	34.8866		14798.8	98.2032		43.7894	2084.52	0.0907279		29917.4
2001	0.686508	445.794	1.73366	4.57108	35.2954	3551.48	118.386	4967.62	260.802	132.839	252.645	361.612	3846.26	0.865357	6.20237	22.6178	37.8904		16077.1	106.658		47.5648	2265.32	0.0985525		32544
2002	0.74588	481.369	1.87603	4.94348	38.3681	3840.72	130.519	5380.1	281.521	143.79	272.669	390.803	4186.31	0.931491	6.68225	24.7961	40.9173		17364.2	114.838		51.3128	2452.54	0.106332		35210
2003	0.818322	519.374	2.03654	5.35548	41.7174	4155.11	145.068	5849.91	303.509	156.191	293.845	422.171	4532.95	1.01503	7.1634	27.4303	44.1754		18741.3	122.953		55.2214	2662.64	0.114482		38090
2004	0.903682	559.699	2.21522	5.80799	45.3377	4493.88	162.028	6376.08	326.73	170.011	316.126	455.639	4885.22	1.11586	7.64438	30.5179	47.6743		20204.8	130.977		59.2799	2895.22	0.122999		41177
2005	1.00164	602.202	2.41113	6.2981	49.2203	4855.81	181.372	6956.72	351.084	185.201	339.426	491.089	5241.94	1.2336	8.12349	34.0515	51.3892		21749.5	138.884		63.4736	3149.45	0.13184		44460
2006	1.1118	646.752	2.62311	6.82214	53.3571	5239.72	203.069	7589.47	376.469	201.704	363.656	528.409	5602.06	1.36767	8.59943	38.0222	55.2892		23370.4	146.651		67.7898	3424.38	0.140957		47927.8
2007	1.23367	693.194	2.85064	7.37952	57.7395	5644.31	227.074	8271.51	402.818	219.455	388.747	567.481	5964.64	1.51733	9.07109	42.4183	59.3732		25062.1	154.261		72.2154	3719.05	0.150336		51568.6
2008	1.36674	741.396	3.0932	7.96975	62.3606	6068.4	253.344	8999.87	430.077	238.391	414.642	608.2	6328.89	1.68178	9.53781	47.2278	63.6419		26820.1	161.707		76.7404	4032.54	0.159967		55371.4
2009	1.51066	791.333	3.35028	8.59151	67.2224	6511.67	281.871	9772.61	458.227	258.483	441.33	650.547	6694.7	1.86041	10.0003	52.4453	68.086		28643.6	169.002		81.3654	4364.39	0.169845		59332.4
2010	1.66537	843.1	3.62174	9.24408	72.3356	6974.77	312.686	10589.2	487.31	279.74	468.858	694.598	7062.71	2.05292	10.4606	58.0732	72.7001		30535.9	176.182		86.1023	4714.78	0.17998		63456.3
2011	1.8307	896.761	3.90742	9.92706	77.7098	7458.08	345.815	11448.7	517.357	302.16	497.266	740.406	7433.36	2.25891	10.9205	64.1122	77.4827		32499.2	183.282		90.9609	5083.71	0.190383		67745.3
2012	2.00623	952.276	4.20682	10.6395	83.3458	7961.13	381.236	12348.4	548.353	325.705	526.539	787.94	7806.54	2.47754	11.3808	70.5539	82.4293		34532.2	190.316		95.9409	5470.58	0.201054		72194.4
2013	2.19136	1011.17	4.5224	11.389	89.3571	8494.04	418.928	13297.1	581.221	350.608	557.582	838.373	8201.43	2.70787	11.8739	77.3863	87.6286		36688.7	197.871		101.243	5879.84	0.212355		76905.4
2014	2.37476	1069.49	4.83289	12.1223	95.4278	9022.18	457.177	14235.7	613.72	375.295	588.249	888.416	8598.37	2.93428	12.3645	84.2597	92.6883		38824.9	205.389		106.51	6285.67	0.223475		81578.3
2015	2.56113	1134.04	5.15231	12.873	101.961	9600.4	496.794	15187.8	648.881	401.097	622.304	943.469	9049.25	3.15394	12.9432	91.3267	97.9049		41185	214.416		112.358	6713.63	0.235508		86637.6
2016	2.76007	1209.43	5.50103	13.6933	109.312	10267.5	539.311	16206.9	689.277	429.547	662.313	1007.33	9583.14	3.37872	13.6619	98.891	103.687		43936.6	225.819		119.23	7189.7	0.24941		92417.3
2017	2.96162	1286.79	5.85439	14.5223	116.916	10951.3	583.188	17238.2	730.633	458.53	703.358	1072.88	10134.9	3.60376	14.4078	106.646	109.527		46760.2	237.679		126.303	7675.47	0.263624		98334.1
2018	3.16521	1367.03	6.21176	15.3565	124.831	11657.7	628.377	18284	773.348	488.145	745.923	1140.81	10715.2	3.82765	15.1987	114.578	115.403		49687.3	250.315		133.684	8172.97	0.278269		104444
2019	3.38892	1467.05	6.60697	16.2616	133.992	12530.6	677.766	19394	823.89	521.973	798.997	1224.65	11425.4	4.04577	16.2152	123.256	121.807		53326.2	266.701		142.684	8750.22	0.295469		111776
2020	3.64754	1598.96	7.06078	17.2683	144.995	13678	733.714	20579.4	886.016	562.511	868.819	1334.13	12319.8	4.25023	17.5594	133.146	128.904		58114.6	288.423		154.072	9456	0.316309		121032
2021	3.93449	1761.8	7.57647	18.402	157.962	15079.6	795.296	21892.8	961.34	609.621	955.327	1468.35	13439.8	4.45054	19.2894	144.05	137.026		64013.6	316.662		168.179	10285.6	0.341625		132241
2022	4.2429	1957.12	8.16351	19.7082	173.204	16731.6	861.586	23406.7	1053.1	663.615	1059.97	1628.31	14859.1	4.65629	21.5154	155.76	146.713		71072.7	353.539		185.661	11242.6	0.372916		145610
2023	4.57212	2184.47	8.8209	21.1851	190.701	18630.4	932.546	25122.1	1161.14	724.382	1182.5	1813.66	16578.3	4.86764	24.2329	168.264	157.957		79275.3	398.985		206.486	12325.6	0.41013		161117
2024	4.92148	2444.81	9.55123	22.8426	210.541	20782	1008.18	27051.9	1286.19	792.076	1323.54	2025.15	18616.2	5.08498	27.4666	181.552	170.864		88655.5	453.443		230.803	13538.3	0.453584		178841
2025	5.29034	2742.45	10.3654	24.7168	233.054	23215.1	1088.5	29234.9	1431.11	867.473	1485.73	2266.1	21033.3	5.30892	31.3076	195.612	185.816		99365.5	518.562		259.189	14895.7	0.504452		199096
2026	5.6779	3079.99	11.2702	26.831	258.449	25947	1173.52	31698	1597.69	951.025	1670.66	2538.52	23870.8	5.5399	35.8142	210.431	203.059		111498	595.397		292.009	16407	0.563484		222077
2027	6.08268	3455.9	12.262	29.1769	286.636	28965.5	1263.09	34436.9	1785.21	1042.38	1877.5	2841.22	27123.1	5.77751	40.9655	225.972	222.524		124996	683.588		329.114	18066.5	0.630422		247697
2028	6.50308	3868.37	13.3364	31.7446	317.506	32256.6	1357.03	37445.8	1992.76	1141.12	2105.23	3172.72	30782.6	6.02114	46.7357	242.195	244.126		139796	782.685		370.322	19867.5	0.704944		275848
2029	6.93818	4315.93	14.4903	34.5266	350.974	35809.1	1455.28	40722.1	2219.62	1246.95	2353.01	3531.89	34843.6	6.27087	53.1026	259.082	267.795		155845	892.299		415.483	21804.8	0.786784		306449
2030	7.387	4796.93	15.7201	37.5144	386.942	39610.4	1557.76	44262.7	2464.95	1359.52	2619.91	3917.41	39299.7	6.52671	60.0404	276.612	293.452		173082	1011.98		464.421	23872.7	0.875635		339406
2031	7.84856	5309.65	17.0221	40.6984	425.305	43647.5	1664.4	48063.5	2727.85	1478.46	2904.95	4327.91	44143.5	6.78858	67.522	294.765	321.008		191446	1141.24		516.954	26065.3	0.971166		374619
2032	8.32152	5851.91	18.3914	44.0665	465.925	47903.8	1775.04	52116.7	3007.2	1603.33	3206.87	4761.68	49363.5	7.05596	75.5129	313.506	350.349		210859	1279.49		572.847	28374.3	1.07296		411960
2033	8.80444	6421.39	19.8224	47.6051	508.656	52361.7	1889.52	56413.6	3301.76	1733.63	3524.38	5216.89	54946.8	7.32829	83.9766	332.798	381.35		231236	1426.08		631.853	30791.1	1.18056		451287
2034	9.29644	7016.14	21.311	51.3031	553.372	57006.7	2007.72	60947.8	3610.52	1868.95	3856.34	5691.99	60882.8	7.60538	92.8809	352.62	413.905		252509	1580.44		693.757	33308.8	1.29358		492485
2035	9.79662	7634.23	22.8529	55.1495	599.947	61824.2	2129.56	65712.9	3932.42	2008.91	4201.63	6185.45	67161	7.88698	102.193	372.949	447.906		274608	1742		758.341	35920.1	1.41162		535438
2036	10.3042	8273.71	24.4437	59.1329	648.257	66799.7	2254.94	70701.4	4266.4	2153.11	4559.15	6695.75	73769.5	8.17278	111.881	393.767	483.244		297462	1910.17		825.391	38618.1	1.53429		580030
2037	10.8178	8932.18	26.0779	63.2387	698.139	71915.1	2383.66	75901.7	4611.17	2301.06	4927.51	7220.98	80691.9	8.46205	121.904	415.033	519.78		320986	2084.27		894.639	41393.4	1.6611		626109
2038	11.3361	9607.25	27.7498	67.4521	749.429	77152.2	2515.49	81301.7	4965.41	2452.23	5305.33	7759.26	87911.1	8.75403	132.223	436.708	557.375		345094	2263.59		965.819	44236.6	1.79156		673523
2039	11.8586	10297.1	29.4553	71.7621	802.006	82497.6	2650.36	86892.8	5328.14	2606.27	5691.57	8309.15	95414	9.04837	142.807	458.774	595.923		369720	2447.58		1038.72	47140.9	1.92528		722158
2040	12.3845	11000	31.1905	76.1583	855.751	87938.6	2788.13	92666.1	5698.38	2762.84	6085.24	8869.3	103187	9.34479	153.626	481.209	635.318		394805	2635.72		1113.16	50099.8	2.06191		771906
2041	12.9134	11714.4	32.9519	80.6308	910.553	93463.4	2928.7	98613.8	6075.25	2921.62	6485.43	9438.48	111217	9.64305	164.651	503.997	675.466		420291	2827.5		1188.94	53107.1	2.20109		822666
2042	13.4442	12438.2	34.7348	85.1668	966.267	99056.7	3071.84	104723	6457.63	3082.19	6890.96	10015.1	119487	9.9424	175.848	527.099	716.243		446105	3022.32		1265.83	56154.9	2.3424		874301
2043	13.9761	13169.6	36.5343	89.7538	1022.75	104704	3217.37	110980	6844.44	3244.14	7300.73	10597.6	127978	10.2422	187.186	550.482	757.531		472180	3219.61		1343.63	59235.1	2.48543		926684
2044	14.5085	13907.2	38.3477	94.3836	1079.92	110396	3365.19	117376	7234.94	3407.22	7713.99	11185	136676	10.5422	198.639	574.131	799.247		498469	3418.96		1422.17	62342.7	2.62991		979726
2045	15.0413	14650	40.1723	99.0488	1137.68	116124	3515.14	123903	7628.47	3571.2	8130.08	11776.4	145569	10.8423	210.189	598.027	841.318		524931	3620		1501.32	65473.3	2.77557		1.03335e+06
2046	15.5742	15396.8	42.0059	103.743	1195.96	121880	3667.14	130552	8024.49	3735.92	8548.47	12371	154643	11.1424	221.816	622.157	883.682		551534	3822.41		1580.97	68622.7	2.9222		1.08748e+06
2047	16.1067	16146.6	43.8457	108.459	1254.66	127657	3821.02	137313	8422.28	3901.1	8968.43	12968	163884	11.442	233.5	646.496	926.26		578234	4025.83		1660.98	71786	3.06954		1.14203e+06
2048	16.6384	16898.2	45.689	113.188	1313.69	133445	3976.62	144176	8821.22	4066.53	9389.32	13566.3	173275	11.741	245.221	671.02	968.979		604991	4229.89		1741.21	74958.4	3.21733		1.19692e+06
2049	17.1692	17651	47.5343	117.926	1373.01	139240	4133.82	151131	9220.93	4232.09	9810.81	14165.6	182806	12.0392	256.967	695.715	1011.8		631784	4434.41		1821.6	78137.3	3.36544		1.2521e+06
2050	17.6991	18404.5	49.3804	122.67	1432.56	145038	4292.52	158173	9621.09	4397.67	10232.6	14765.4	192464	12.3366	268.728	720.57	1054.68		658594	4639.19		1902.07	81320.2	3.51373		1.30753e+06
Year	Sand	Limestone	Cement	Concrete	Steel	Aluminium	HDPE	Other materials
2020	58114.6	12319.8	13678	20579.4	9456	1598.96	1334.13	3950.7	121032
2021	64013.6	13439.8	15079.6	21892.8	10285.6	1761.8	1468.35	4299.46	132241
2022	71072.7	14859.1	16731.6	23406.7	11242.6	1957.12	1628.31	4711.81	145610
2023	79275.3	16578.3	18630.4	25122.1	12325.6	2184.47	1813.66	5187.05	161117
2024	88655.5	18616.2	20782	27051.9	13538.3	2444.81	2025.15	5727.52	178841
2025	99365.5	21033.3	23215.1	29234.9	14895.7	2742.45	2266.1	6342.54	199096
2026	111498	23870.8	25947	31698	16407	3079.99	2538.52	7037.94	222077
2027	124996	27123.1	28965.5	34436.9	18066.5	3455.9	2841.22	7810.91	247697
2028	139796	30782.6	32256.6	37445.8	19867.5	3868.37	3172.72	8658.01	275848
2029	155845	34843.6	35809.1	40722.1	21804.8	4315.93	3531.89	9576.61	306449
2030	173082	39299.7	39610.4	44262.7	23872.7	4796.93	3917.41	10563.6	339406
2031	191446	44143.5	43647.5	48063.5	26065.3	5309.65	4327.91	11615.8	374619
2032	210859	49363.5	47903.8	52116.7	28374.3	5851.91	4761.68	12729	411960
2033	231236	54946.8	52361.7	56413.6	30791.1	6421.39	5216.89	13898.7	451287
2034	252509	60882.8	57006.7	60947.8	33308.8	7016.14	5691.99	15121.3	492485
2035	274608	67161	61824.2	65712.9	35920.1	7634.23	6185.45	16393	535438
2036	297462	73769.5	66799.7	70701.4	38618.1	8273.71	6695.75	17709.9	580030
2037	320986	80691.9	71915.1	75901.7	41393.4	8932.18	7220.98	19067.4	626109
2038	345094	87911.1	77152.2	81301.7	44236.6	9607.25	7759.26	20460.7	673523
2039	369720	95414	82497.6	86892.8	47140.9	10297.1	8309.15	21886.2	722158
2040	394805	103187	87938.6	92666.1	50099.8	11000	8869.3	23340.5	771906
2041	420291	111217	93463.4	98613.8	53107.1	11714.4	9438.48	24820.4	822666
2042	446105	119487	99056.7	104723	56154.9	12438.2	10015.1	26321.9	874301
2043	472180	127978	104704	110980	59235.1	13169.6	10597.6	27840.9	926684
2044	498469	136676	110396	117376	62342.7	13907.2	11185	29374.8	979726
2045	524931	145569	116124	123903	65473.3	14650	11776.4	30921.3	1.03335e+06
2046	551534	154643	121880	130552	68622.7	15396.8	12371	32478.4	1.08748e+06
2047	578234	163884	127657	137313	71786	16146.6	12968	34043.5	1.14203e+06
2048	604991	173275	133445	144176	74958.4	16898.2	13566.3	35614.2	1.19692e+06
2049	631784	182806	139240	151131	78137.3	17651	14165.6	37189.2	1.2521e+06
2050	658594	192464	145038	158173	81320.2	18404.5	14765.4	38767.2	1.30753e+06
	9.44155e+06	2.47824e+06	2.11076e+06	2.30351e+06	1.21885e+06	262927	212425	563460

## Sheet: Materials_c_t
Year	Metals	Plastics	CBM	Other
1990	125576	16549	1.1903e+06	11682.1
1991	126572	16680.2	1.19974e+06	11774.7
1992	127575	16812.4	1.20925e+06	11868
1993	128503	16934.7	1.21804e+06	11954.3
1994	129363	17048	1.22619e+06	12034.3
1995	130063	17140.2	1.23283e+06	12099.4
1996	130644	17216.9	1.23834e+06	12153.6
1997	131268	17299.1	1.24426e+06	12211.6
1998	132002	17395.8	1.25121e+06	12279.9
1999	132896	17513.6	1.25968e+06	12363
2000	133764	17628.1	1.26792e+06	12443.8
2001	150954	19875.4	1.38559e+06	13413.3
2002	168460	22154.7	1.50438e+06	14395.9
2003	185915	24422.1	1.62166e+06	15364.4
2004	203091	26666.9	1.73786e+06	16314.1
2005	220144	28895.5	1.8528e+06	17250.8
2006	237160	31109.8	1.9662e+06	18177.6
2007	254143	33319.5	2.07923e+06	19100.6
2008	271520	35585.7	2.19592e+06	20054.1
2009	289492	37934.5	2.31775e+06	21051.4
2010	307792	40326.3	2.44199e+06	22069.3
2011	326115	42721.1	2.56619e+06	23085.9
2012	350697	45984.1	2.77964e+06	25056.4
2013	343614	45094.5	2.71726e+06	24406
2014	399105	52538	3.25082e+06	29718.6
2015	420390	55349.3	3.42082e+06	31255.6
2016	433851	57174.9	3.54275e+06	32367.8
2017	458560	60515.3	3.76825e+06	34481.2
2018	551257	73114.1	4.63369e+06	43156.3
2019	634055	84381	5.35978e+06	50312.5
2020	722360	96389.4	6.30586e+06	59923.4
2021	811504	108513	7.26185e+06	69637.8
2022	901825	120797	8.23061e+06	79482.2
2023	999617	134089	9.29777e+06	90385.3
2024	1.11281e+06	149457	1.05712e+07	103517
2025	1.22745e+06	165022	1.18613e+07	116820
2026	1.34087e+06	180424	1.31416e+07	130033
2027	1.4553e+06	195964	1.44335e+07	143367
2028	1.57077e+06	211644	1.57371e+07	156822
2029	1.68726e+06	227464	1.70523e+07	170397
2030	1.80477e+06	243423	1.83792e+07	184093
2031	1.92134e+06	259255	1.96976e+07	197707
2032	2.03871e+06	275196	2.10251e+07	211415
2033	2.15688e+06	291246	2.23617e+07	225218
2034	2.27585e+06	307405	2.37074e+07	239114
2035	2.39562e+06	323672	2.50623e+07	253105
2036	2.51358e+06	339694	2.63987e+07	266912
2037	2.6321e+06	355794	2.77416e+07	280786
2038	2.75119e+06	371971	2.9091e+07	294727
2039	2.87085e+06	388225	3.04468e+07	308735
2040	2.99108e+06	404556	3.18091e+07	322809
2041	3.1092e+06	420603	3.31494e+07	336661
2042	3.22769e+06	436700	3.44938e+07	350556
2043	3.34656e+06	452848	3.58425e+07	364495
2044	3.4658e+06	469046	3.71955e+07	378478
2045	3.58541e+06	485295	3.85527e+07	392506
2046	3.70365e+06	501360	3.98954e+07	406386
2047	3.82217e+06	517461	4.12412e+07	420298
2048	3.94095e+06	533598	4.259e+07	434241
2049	4.06e+06	549771	4.39419e+07	448216
2050	4.17931e+06	565981	4.52967e+07	462221

## Sheet: HT_B
	HT	Liftetime	Total			ABS (plastic)			Aluminium			Brass			Bronze			Cast iron			Cement			Ceramic brick			Concrete			Copper			Galvanized steel			Glass fiber			HDPE (plastic)			Limestone			Nickel			PE (plastic)
Year	N	25	Stock	Inflow	Outflow	Supply	Inflow	Outflow	Supply	Inflow	Outflow	Supply	Inflow	Outflow	Supply	Inflow	Outflow	Supply	Inflow	Outflow	Supply	Inflow	Outflow	Supply	Inflow	Outflow	Supply	Inflow	Outflow	Supply	Inflow	Outflow	Supply	Inflow	Outflow	Supply	Inflow	Outflow	Supply	Inflow	Outflow	Supply	Inflow	Outflow	Supply	Inflow	Outflow	Supply	Inflow
1990	55797.1		55797.1	0	0	11159.4	0	0	39058	0	0	16739.1	0	0	37384.1	0	0	0	0	0	0	0	0	0	0	0	0	0	0	1.20522e+06	0	0	1.26659e+06	0	0	0	0	0	0	0	0	0	0	0	0	0	0	0	0
1991	56239.3		56239.3	531.325	89.204	11247.9	106.265	17.8408	39367.5	371.928	62.4428	16871.8	159.398	26.7612	37680.3	355.988	59.7667	0	0	0	0	0	0	0	0	0	0	0	0	1.21477e+06	11476.6	1926.81	1.27663e+06	12061.1	2024.93	0	0	0	0	0	0	0	0	0	0	0	0	0	0
1992	56685.1		56685.1	713.474	267.607	11337	142.695	53.5214	39679.6	499.432	187.325	17005.5	214.042	80.2821	37979	478.028	179.297	0	0	0	0	0	0	0	0	0	0	0	0	1.2244e+06	15411	5780.31	1.28675e+06	16195.9	6074.68	0	0	0	0	0	0	0	0	0	0	0	0	0	0
1993	57097.3		57097.3	857.587	445.441	11419.5	171.517	89.0882	39968.1	600.311	311.809	17129.2	257.276	133.632	38255.2	574.583	298.445	0	0	0	0	0	0	0	0	0	0	0	0	1.2333e+06	18523.9	9621.53	1.29611e+06	19467.2	10111.5	0	0	0	0	0	0	0	0	0	0	0	0	0	0
1994	57479.4		57479.4	1003.72	621.545	11495.9	200.744	124.309	40235.6	702.604	435.081	17243.8	301.116	186.463	38511.2	672.492	416.435	0	0	0	0	0	0	0	0	0	0	0	0	1.24156e+06	21680.4	13425.4	1.30478e+06	22784.4	14109.1	0	0	0	0	0	0	0	0	0	0	0	0	0	0
1995	57790.4		57790.4	1105.73	794.745	11558.1	221.146	158.949	40453.3	774.011	556.322	17337.1	331.719	238.423	38719.6	740.839	532.479	0	0	0	0	0	0	0	0	0	0	0	0	1.24827e+06	23883.8	17166.5	1.31184e+06	25100.1	18040.7	0	0	0	0	0	0	0	0	0	0	0	0	0	0
1996	58049		58049	1222.39	963.862	11609.8	244.478	192.772	40634.3	855.673	674.703	17414.7	366.717	289.159	38892.8	819.001	645.788	0	0	0	0	0	0	0	0	0	0	0	0	1.25386e+06	26403.6	20819.4	1.31771e+06	27748.3	21879.7	0	0	0	0	0	0	0	0	0	0	0	0	0	0
1997	58326.2		58326.2	1405.02	1127.75	11665.2	281.004	225.55	40828.3	983.514	789.425	17497.9	421.506	338.325	39078.6	941.363	755.593	0	0	0	0	0	0	0	0	0	0	0	0	1.25985e+06	30348.4	24359.4	1.32401e+06	31894	25599.9	0	0	0	0	0	0	0	0	0	0	0	0	0	0
1998	58652.2		58652.2	1611.48	1285.51	11730.4	322.296	257.102	41056.5	1128.04	899.857	17595.7	483.444	385.653	39297	1079.69	861.292	0	0	0	0	0	0	0	0	0	0	0	0	1.26689e+06	34808	27767	1.3314e+06	36580.6	29181.1	0	0	0	0	0	0	0	0	0	0	0	0	0	0
1999	59049.3		59049.3	1833.65	1436.49	11809.9	366.73	287.298	41334.5	1283.56	1005.54	17714.8	550.095	430.947	39563.1	1228.55	962.448	0	0	0	0	0	0	0	0	0	0	0	0	1.27547e+06	39606.8	31028.2	1.34042e+06	41623.9	32608.3	0	0	0	0	0	0	0	0	0	0	0	0	0	0
2000	59435.3		59435.3	1966.14	1580.22	11887.1	393.228	316.044	41604.7	1376.3	1106.15	17830.6	589.842	474.066	39821.6	1317.31	1058.75	0	0	0	0	0	0	0	0	0	0	0	0	1.2838e+06	42468.6	34132.8	1.34918e+06	44631.4	35871	0	0	0	0	0	0	0	0	0	0	0	0	0	0
2001	73615.3		73615.3	15896.3	1716.27	14723.1	3179.26	343.254	51530.7	11127.4	1201.39	22084.6	4768.89	514.881	49322.3	10650.5	1149.9	0	0	0	0	0	0	0	0	0	0	0	0	1.59009e+06	343360	37071.4	1.67107e+06	360846	38959.3	0	0	0	0	0	0	0	0	0	0	0	0	0	0
2002	87975.4		87975.4	16226.3	1866.25	17595.1	3245.26	373.25	61582.8	11358.4	1306.38	26392.6	4867.89	559.875	58943.5	10871.6	1250.39	0	0	0	0	0	0	0	0	0	0	0	0	1.90027e+06	350488	40311	1.99704e+06	368337	42363.9	0	0	0	0	0	0	0	0	0	0	0	0	0	0
2003	102342		102342	16418.6	2052.03	20468.4	3283.72	410.406	71639.4	11493	1436.42	30702.6	4925.58	615.609	68569.1	11000.5	1374.86	0	0	0	0	0	0	0	0	0	0	0	0	2.21059e+06	354642	44323.8	2.32316e+06	372702	46581.1	0	0	0	0	0	0	0	0	0	0	0	0	0	0
2004	116707		116707	16638.4	2273.23	23341.4	3327.68	454.646	81695	11646.9	1591.26	35012.1	4991.52	681.969	78193.8	11147.7	1523.06	0	0	0	0	0	0	0	0	0	0	0	0	2.52087e+06	359389	49101.8	2.64925e+06	377692	51602.3	0	0	0	0	0	0	0	0	0	0	0	0	0	0
2005	131033		131033	16854.7	2529.02	26206.6	3370.94	505.804	91723	11798.3	1770.31	39309.8	5056.41	758.706	87792	11292.6	1694.44	0	0	0	0	0	0	0	0	0	0	0	0	2.83031e+06	364062	54626.8	2.97444e+06	382602	57408.8	0	0	0	0	0	0	0	0	0	0	0	0	0	0
2006	145279		145279	17064.6	2818.34	29055.8	3412.92	563.668	101695	11945.2	1972.84	43583.7	5119.38	845.502	97336.9	11433.3	1888.29	0	0	0	0	0	0	0	0	0	0	0	0	3.13803e+06	368595	60876.1	3.29783e+06	387366	63976.3	0	0	0	0	0	0	0	0	0	0	0	0	0	0
2007	159517		159517	17377.3	3139.87	31903.3	3475.46	627.974	111662	12164.1	2197.91	47855	5213.19	941.961	106876	11642.8	2103.71	0	0	0	0	0	0	0	0	0	0	0	0	3.44556e+06	375350	67821.2	3.62102e+06	394465	71275	0	0	0	0	0	0	0	0	0	0	0	0	0	0
2008	174059		174059	18034.4	3492.21	34811.7	3606.88	698.442	121841	12624.1	2444.55	52217.6	5410.32	1047.66	116619	12083	2339.78	0	0	0	0	0	0	0	0	0	0	0	0	3.75967e+06	389543	75431.7	3.95113e+06	409381	79273.2	0	0	0	0	0	0	0	0	0	0	0	0	0	0
2009	189050		189050	18866	3874.46	37810	3773.2	774.892	132335	13206.2	2712.12	56715.1	5659.8	1162.34	126664	12640.2	2595.89	0	0	0	0	0	0	0	0	0	0	0	0	4.08348e+06	407506	83688.3	4.29144e+06	428258	87950.2	0	0	0	0	0	0	0	0	0	0	0	0	0	0
2010	204290		204290	19526	4286.31	40858	3905.2	857.262	143003	13668.2	3000.42	61287	5857.8	1285.89	136874	13082.4	2871.83	0	0	0	0	0	0	0	0	0	0	0	0	4.41266e+06	421762	92584.3	4.63738e+06	443240	97299.2	0	0	0	0	0	0	0	0	0	0	0	0	0	0
2011	219577		219577	20014.3	4727.31	43915.4	4002.86	945.462	153704	14010	3309.12	65873.1	6004.29	1418.19	147117	13409.6	3167.3	0	0	0	0	0	0	0	0	0	0	0	0	4.74286e+06	432309	102110	4.9844e+06	454325	107310	0	0	0	0	0	0	0	0	0	0	0	0	0	0
2012	234919		234919	20537.9	5196.25	46983.7	4107.58	1039.25	164443	14376.5	3637.37	70475.6	6161.37	1558.88	157395	13760.4	3481.49	0	0	0	0	0	0	0	0	0	0	0	0	5.07424e+06	443619	112239	5.33265e+06	466210	117955	0	0	0	0	0	0	0	0	0	0	0	0	0	0
2013	233091		233091	3863.87	5691.52	46618.2	772.774	1138.3	163164	2704.71	3984.06	69927.3	1159.16	1707.46	156171	2588.79	3813.32	0	0	0	0	0	0	0	0	0	0	0	0	5.03476e+06	83459.6	122937	5.29116e+06	87709.8	129198	0	0	0	0	0	0	0	0	0	0	0	0	0	0
2014	245913		245913	19006.2	6183.97	49182.6	3801.24	1236.79	172139	13304.3	4328.78	73773.9	5701.86	1855.19	164762	12734.2	4143.26	0	0	0	0	0	0	0	0	0	0	0	0	5.31172e+06	410534	133574	5.58223e+06	431441	140376	0	0	0	0	0	0	0	0	0	0	0	0	0	0
2015	258978		258978	19732.3	6667.94	51795.5	3946.46	1333.59	181284	13812.6	4667.56	77693.3	5919.69	2000.38	173515	13220.6	4467.52	0	0	0	0	0	0	0	0	0	0	0	0	5.59391e+06	426218	144028	5.87879e+06	447923	151362	0	0	0	0	0	0	0	0	0	0	0	0	0	0
2016	267374		267374	15562.7	7165.79	53474.9	3112.54	1433.16	187162	10893.9	5016.05	80212.3	4668.81	2149.74	179141	10427	4801.08	0	0	0	0	0	0	0	0	0	0	0	0	5.77529e+06	336154	154781	6.0694e+06	353273	162663	0	0	0	0	0	0	0	0	0	0	0	0	0	0
2017	279489		279489	19783.2	7669.01	55897.7	3956.64	1533.8	195642	13848.2	5368.31	83846.6	5934.96	2300.7	187257	13254.7	5138.24	0	0	0	0	0	0	0	0	0	0	0	0	6.03695e+06	427317	165651	6.34439e+06	449079	174087	0	0	0	0	0	0	0	0	0	0	0	0	0	0
2018	282360		282360	11045.6	8174.74	56471.9	2209.12	1634.95	197652	7731.92	5722.32	84707.9	3313.68	2452.42	189181	7400.55	5477.08	0	0	0	0	0	0	0	0	0	0	0	0	6.09897e+06	238585	176574	6.40956e+06	250735	185567	0	0	0	0	0	0	0	0	0	0	0	0	0	0
2019	285261		285261	11574.7	8672.95	57052.3	2314.94	1734.59	199683	8102.29	6071.07	85578.4	3472.41	2601.89	191125	7755.05	5810.88	0	0	0	0	0	0	0	0	0	0	0	0	6.16164e+06	250014	187336	6.47543e+06	262746	196876	0	0	0	0	0	0	0	0	0	0	0	0	0	0
2020	299215		299215	23101.7	9147.88	59843	4620.34	1829.58	209451	16171.2	6403.52	89764.5	6930.51	2744.36	200474	15478.1	6129.08	0	0	0	0	0	0	0	0	0	0	0	0	6.46305e+06	498997	197594	6.79218e+06	524409	207657	0	0	0	0	0	0	0	0	0	0	0	0	0	0
2021	313183		313183	23584.6	9616.54	62636.6	4716.92	1923.31	219228	16509.2	6731.58	93954.9	7075.38	2884.96	209833	15801.7	6443.08	0	0	0	0	0	0	0	0	0	0	0	0	6.76476e+06	509427	207717	7.10926e+06	535370	218295	0	0	0	0	0	0	0	0	0	0	0	0	0	0
2022	327317		327317	24230.2	10096	65463.5	4846.04	2019.2	229122	16961.1	7067.2	98195.2	7269.06	3028.8	219303	16234.2	6764.32	0	0	0	0	0	0	0	0	0	0	0	0	7.07005e+06	523372	218074	7.4301e+06	550026	229179	0	0	0	0	0	0	0	0	0	0	0	0	0	0
2023	341617		341617	24886.3	10586.1	68323.5	4977.26	2117.22	239132	17420.4	7410.27	102485	7465.89	3175.83	228884	16673.8	7092.69	0	0	0	0	0	0	0	0	0	0	0	0	7.37894e+06	537544	228660	7.75472e+06	564919	240304	0	0	0	0	0	0	0	0	0	0	0	0	0	0
2024	356084		356084	25553	11086.7	71216.7	5110.6	2217.34	249259	17887.1	7760.69	106825	7665.9	3326.01	238576	17120.5	7428.09	0	0	0	0	0	0	0	0	0	0	0	0	7.69141e+06	551945	239473	8.0831e+06	580053	251668	0	0	0	0	0	0	0	0	0	0	0	0	0	0
2025	370716		370716	26230.3	11598	74143.2	5246.06	2319.6	259501	18361.2	8118.6	111215	7869.09	3479.4	248380	17574.3	7770.66	0	0	0	0	0	0	0	0	0	0	0	0	8.00747e+06	566574	250517	8.41525e+06	595428	263275	0	0	0	0	0	0	0	0	0	0	0	0	0	0
2026	384741		384741	26145.2	12119.9	76948.3	5229.04	2423.98	269319	18301.6	8483.93	115422	7843.56	3635.97	257777	17517.3	8120.33	0	0	0	0	0	0	0	0	0	0	0	0	8.31041e+06	564736	261790	8.73363e+06	593496	275122	0	0	0	0	0	0	0	0	0	0	0	0	0	0
2027	398883		398883	26793.4	12651.3	79776.7	5358.68	2530.26	279218	18755.4	8855.91	119665	8038.02	3795.39	267252	17951.6	8476.37	0	0	0	0	0	0	0	0	0	0	0	0	8.61588e+06	578737	273268	9.05465e+06	608210	287185	0	0	0	0	0	0	0	0	0	0	0	0	0	0
2028	413142		413142	27450	13191	82628.5	5490	2638.2	289200	19215	9233.7	123943	8235	3957.3	276805	18391.5	8837.97	0	0	0	0	0	0	0	0	0	0	0	0	8.92388e+06	592920	284926	9.37833e+06	623115	299436	0	0	0	0	0	0	0	0	0	0	0	0	0	0
2029	427518		427518	28114.8	13739	85503.6	5622.96	2747.8	299263	19680.4	9617.3	128255	8434.44	4121.7	286437	18836.9	9205.13	0	0	0	0	0	0	0	0	0	0	0	0	9.23439e+06	607280	296762	9.70466e+06	638206	311875	0	0	0	0	0	0	0	0	0	0	0	0	0	0
2030	442011		442011	28787.8	14295.2	88402.2	5757.56	2859.04	309408	20151.5	10006.6	132603	8636.34	4288.56	296147	19287.8	9577.78	0	0	0	0	0	0	0	0	0	0	0	0	9.54743e+06	621816	308776	1.00336e+07	653483	324501	0	0	0	0	0	0	0	0	0	0	0	0	0	0
2031	456153		456153	29001.2	14859.5	91230.5	5800.24	2971.9	319307	20300.8	10401.6	136846	8700.36	4457.85	305622	19430.8	9955.86	0	0	0	0	0	0	0	0	0	0	0	0	9.8529e+06	626426	320965	1.03547e+07	658327	337311	0	0	0	0	0	0	0	0	0	0	0	0	0	0
2032	470385		470385	29664.1	15431.2	94077.1	5932.82	3086.24	329270	20764.9	10801.8	141116	8899.23	4629.36	315158	19874.9	10338.9	0	0	0	0	0	0	0	0	0	0	0	0	1.01603e+07	640745	333314	1.06777e+07	673375	350288	0	0	0	0	0	0	0	0	0	0	0	0	0	0
2033	484709		484709	30333.5	16009.4	96941.9	6066.7	3201.88	339297	21233.4	11206.6	145413	9100.05	4802.82	324755	20323.4	10726.3	0	0	0	0	0	0	0	0	0	0	0	0	1.04697e+07	655204	345803	1.10029e+07	688570	363413	0	0	0	0	0	0	0	0	0	0	0	0	0	0
2034	499125		499125	31009.3	16594.1	99824.9	6201.86	3318.82	349387	21706.5	11615.9	149737	9302.79	4978.23	334413	20776.2	11118	0	0	0	0	0	0	0	0	0	0	0	0	1.07811e+07	669801	358433	1.13301e+07	703911	376686	0	0	0	0	0	0	0	0	0	0	0	0	0	0
2035	513631		513631	31691.4	17185.1	102726	6338.28	3437.02	359542	22184	12029.6	154089	9507.42	5155.53	344133	21233.2	11514	0	0	0	0	0	0	0	0	0	0	0	0	1.10944e+07	684534	371198	1.16594e+07	719395	390102	0	0	0	0	0	0	0	0	0	0	0	0	0	0
2036	527679		527679	31830.8	17782.2	105536	6366.16	3556.44	369376	22281.6	12447.5	158304	9549.24	5334.66	353545	21326.6	11914.1	0	0	0	0	0	0	0	0	0	0	0	0	1.13979e+07	687545	384096	1.19783e+07	722559	403656	0	0	0	0	0	0	0	0	0	0	0	0	0	0
2037	541793		541793	32497.8	18384.5	108359	6499.56	3676.9	379255	22748.5	12869.1	162538	9749.34	5515.35	363001	21773.5	12317.6	0	0	0	0	0	0	0	0	0	0	0	0	1.17027e+07	701952	397105	1.22987e+07	737700	417328	0	0	0	0	0	0	0	0	0	0	0	0	0	0
2038	555971		555971	33168.8	18990.8	111194	6633.76	3798.16	389179	23218.2	13293.6	166791	9950.64	5697.24	372500	22223.1	12723.8	0	0	0	0	0	0	0	0	0	0	0	0	1.2009e+07	716446	410201	1.26205e+07	752932	431091	0	0	0	0	0	0	0	0	0	0	0	0	0	0
2039	570213		570213	33843.6	19601.1	114043	6768.72	3920.22	399149	23690.5	13720.8	171064	10153.1	5880.33	382043	22675.2	13132.7	0	0	0	0	0	0	0	0	0	0	0	0	1.23166e+07	731022	423384	1.29438e+07	768250	444945	0	0	0	0	0	0	0	0	0	0	0	0	0	0
2040	584520		584520	34522.2	20215	116904	6904.44	4043	409164	24165.5	14150.5	175356	10356.7	6064.5	391629	23129.9	13544.1	0	0	0	0	0	0	0	0	0	0	0	0	1.26256e+07	745680	436644	1.32686e+07	783654	458880	0	0	0	0	0	0	0	0	0	0	0	0	0	0
2041	598378		598378	34689.5	20832.3	119676	6937.9	4166.46	418864	24282.6	14582.6	179513	10406.9	6249.69	400913	23242	13957.6	0	0	0	0	0	0	0	0	0	0	0	0	1.2925e+07	749293	449978	1.35832e+07	787452	472893	0	0	0	0	0	0	0	0	0	0	0	0	0	0
2042	612277		612277	35351.7	21452.1	122455	7070.34	4290.42	428594	24746.2	15016.5	183683	10605.5	6435.63	410226	23685.6	14372.9	0	0	0	0	0	0	0	0	0	0	0	0	1.32252e+07	763597	463365	1.38987e+07	802484	486963	0	0	0	0	0	0	0	0	0	0	0	0	0	0
2043	626219		626219	36015.4	22073.3	125244	7203.08	4414.66	438354	25210.8	15451.3	187866	10804.6	6621.99	419567	24130.3	14789.1	0	0	0	0	0	0	0	0	0	0	0	0	1.35263e+07	777933	476783	1.42152e+07	817550	501064	0	0	0	0	0	0	0	0	0	0	0	0	0	0
2044	640204		640204	36680.3	22695.7	128041	7336.06	4539.14	448143	25676.2	15887	192061	11004.1	6808.71	428937	24575.8	15206.1	0	0	0	0	0	0	0	0	0	0	0	0	1.38284e+07	792294	490227	1.45326e+07	832643	515192	0	0	0	0	0	0	0	0	0	0	0	0	0	0
2045	654231		654231	37346.2	23319.2	130846	7469.24	4663.84	457962	26142.3	16323.4	196269	11203.9	6995.76	438335	25022	15623.9	0	0	0	0	0	0	0	0	0	0	0	0	1.41314e+07	806678	503695	1.4851e+07	847759	529346	0	0	0	0	0	0	0	0	0	0	0	0	0	0
2046	667988		667988	37700.1	23943.4	133598	7540.02	4788.68	467591	26390.1	16760.4	200396	11310	7183.02	447552	25259.1	16042.1	0	0	0	0	0	0	0	0	0	0	0	0	1.44285e+07	814322	517177	1.51633e+07	855792	543515	0	0	0	0	0	0	0	0	0	0	0	0	0	0
2047	681774		681774	38354.8	24567.9	136355	7670.96	4913.58	477242	26848.4	17197.5	204532	11506.4	7370.37	456789	25697.7	16460.5	0	0	0	0	0	0	0	0	0	0	0	0	1.47263e+07	828464	530667	1.54763e+07	870654	557691	0	0	0	0	0	0	0	0	0	0	0	0	0	0
2048	695592		695592	39009.2	25192	139118	7801.84	5038.4	486914	27306.4	17634.4	208678	11702.8	7557.6	466046	26136.2	16878.6	0	0	0	0	0	0	0	0	0	0	0	0	1.50248e+07	842599	544147	1.57899e+07	885509	571858	0	0	0	0	0	0	0	0	0	0	0	0	0	0
2049	709439		709439	39663.1	25815.6	141888	7932.62	5163.12	496607	27764.2	18070.9	212832	11898.9	7744.68	475324	26574.3	17296.5	0	0	0	0	0	0	0	0	0	0	0	0	1.53239e+07	856723	557617	1.61043e+07	900352	586014	0	0	0	0	0	0	0	0	0	0	0	0	0	0
2050	723317		723317	40316.3	26438.5	144663	8063.26	5287.7	506322	28221.4	18506.9	216995	12094.9	7931.55	484622	27011.9	17713.8	0	0	0	0	0	0	0	0	0	0	0	0	1.56236e+07	870832	571072	1.64193e+07	915180	600154	0	0	0	0	0	0	0	0	0	0	0	0	0	0
kg			667520	1.30384e+06	636320	68249.2	195513	127264	238872	684297	445424	102374	293270	190896	228635	654970	426335	0	0	0	0	0	0	0	0	0	0	0	0	7.37092e+06	2.11154e+07	1.37445e+07	7.74629e+06	2.21908e+07	1.44445e+07	0	0	0	0	0	0	0	0	0	0	0	0	0	0
Tonnes						68.2492	195.513	127.264	238.872	684.297	445.424	102.374	293.27	190.896	228.635	654.97	426.335	0	0	0	0	0	0	0	0	0	0	0	0	7370.92	21115.4	13744.5	7746.29	22190.8	14444.5	0	0	0	0	0	0	0	0	0	0	0	0	0	0
[truncated: 28 more columns]

## Sheet: HT_Inf
	HT	Liftetime	Total			ABS (plastic)			Aluminium			Brass			Bronze			Cast iron			Cement			Ceramic brick			Concrete			Copper			Galvanized steel			Glass fiber			HDPE (plastic)			Limestone			Nickel			PE (plastic)
Year	N	50	Stock	Inflow	Outflow	Supply	Inflow	Outflow	Supply	Inflow	Outflow	Supply	Inflow	Outflow	Supply	Inflow	Outflow	Supply	Inflow	Outflow	Supply	Inflow	Outflow	Supply	Inflow	Outflow	Supply	Inflow	Outflow	Supply	Inflow	Outflow	Supply	Inflow	Outflow	Supply	Inflow	Outflow	Supply	Inflow	Outflow	Supply	Inflow	Outflow	Supply	Inflow	Outflow	Supply	Inflow
1990	55797.1		55797.1	0	0	0	0	0	0	0	0	0	0	0	5140.31	0	0	822659	0	0	1.06116e+06	0	0	6.86653e+06	0	0	1.33913e+06	0	0	0	0	0	0	0	0	0	0	0	991413	0	0	521703	0	0	0	0	0	0	0
1991	56239.3		56239.3	464.435	22.3144	0	0	0	0	0	0	0	0	0	5181.04	42.7861	2.05571	829177	6847.51	328.998	1.06957e+06	8832.68	424.378	6.92094e+06	57154.5	2746.07	1.34974e+06	11146.4	535.546	0	0	0	0	0	0	0	0	0	999268	8252.16	396.486	525837	4342.47	208.64	0	0	0	0	0
1992	56685.1		56685.1	512.943	67.0754	0	0	0	0	0	0	0	0	0	5222.12	47.2549	6.17932	835751	7562.7	988.943	1.07804e+06	9755.21	1275.65	6.97581e+06	63124	8254.47	1.36044e+06	12310.6	1609.81	0	0	0	0	0	0	0	0	0	1.00719e+06	9114.06	1191.81	530006	4796.02	627.155	0	0	0	0	0
1993	57097.3		57097.3	524.213	112.066	0	0	0	0	0	0	0	0	0	5260.09	48.2931	10.3241	841828	7728.87	1652.27	1.08588e+06	9969.55	2131.29	7.02653e+06	64511	13791.1	1.37033e+06	12581.1	2689.58	0	0	0	0	0	0	0	0	0	1.01451e+06	9314.3	1991.21	533859	4901.39	1047.82	0	0	0	0	0
1994	57479.4		57479.4	539.376	157.204	0	0	0	0	0	0	0	0	0	5295.29	49.69	14.4824	847462	7952.42	2317.78	1.09315e+06	10257.9	2989.73	7.07356e+06	66377	19345.9	1.37951e+06	12945	3772.9	0	0	0	0	0	0	0	0	0	1.0213e+06	9583.72	2793.23	537433	5043.17	1469.86	0	0	0	0	0
1995	57790.4		57790.4	513.374	202.391	0	0	0	0	0	0	0	0	0	5323.94	47.2946	18.6453	852048	7569.06	2984	1.09907e+06	9763.41	3849.1	7.11183e+06	63177.1	24906.7	1.38697e+06	12321	4857.38	0	0	0	0	0	0	0	0	0	1.02683e+06	9121.71	3596.12	540340	4800.05	1892.36	0	0	0	0	0
1996	58049		58049	506.044	247.516	0	0	0	0	0	0	0	0	0	5347.76	46.6193	22.8024	855859	7460.99	3649.31	1.10398e+06	9624.01	4707.29	7.14365e+06	62275	30459.9	1.39317e+06	12145.1	5940.38	0	0	0	0	0	0	0	0	0	1.03142e+06	8991.47	4397.91	542758	4731.51	2314.27	0	0	0	0	0
1997	58326.2		58326.2	569.721	292.459	0	0	0	0	0	0	0	0	0	5373.3	52.4855	26.9428	859947	8399.82	4311.94	1.10926e+06	10835	5562.02	7.17777e+06	70111.3	35990.7	1.39983e+06	13673.3	7019.02	0	0	0	0	0	0	0	0	0	1.03635e+06	10122.9	5196.46	545350	5326.89	2734.49	0	0	0	0	0
1998	58652.2		58652.2	663.109	337.139	0	0	0	0	0	0	0	0	0	5403.33	61.0889	31.0589	864753	9776.71	4970.69	1.11545e+06	12611.1	6411.75	7.21788e+06	81603.9	41489.2	1.40765e+06	15914.6	8091.34	0	0	0	0	0	0	0	0	0	1.04214e+06	11782.2	5990.34	548398	6200.07	3152.25	0	0	0	0	0
1999	59049.3		59049.3	778.674	381.515	0	0	0	0	0	0	0	0	0	5439.92	71.7353	35.1471	870609	11480.6	5624.96	1.12301e+06	14808.9	7255.7	7.26676e+06	95825.6	46950.2	1.41718e+06	18688.2	9156.36	0	0	0	0	0	0	0	0	0	1.0492e+06	13835.6	6778.82	552111	7280.6	3567.17	0	0	0	0	0
2000	59435.3		59435.3	811.489	425.57	0	0	0	0	0	0	0	0	0	5475.47	74.7584	39.2056	876299	11964.4	6274.5	1.13035e+06	15433	8093.54	7.31425e+06	99863.9	52371.7	1.42645e+06	19475.7	10213.7	0	0	0	0	0	0	0	0	0	1.05606e+06	14418.7	7561.6	555720	7587.42	3979.08	0	0	0	0	0
2001	73615.3		73615.3	14649.3	469.263	0	0	0	0	0	0	0	0	0	6781.81	1349.57	43.2309	1.08537e+06	215986	6918.7	1.40003e+06	278602	8924.5	9.05929e+06	1.80278e+06	57748.7	1.76677e+06	351583	11262.3	0	0	0	0	0	0	0	0	0	1.30801e+06	260291	8337.94	688303	136971	4387.61	0	0	0	0	0
2002	87975.4		87975.4	14878.1	518.047	0	0	0	0	0	0	0	0	0	8104.73	1370.64	47.7251	1.29709e+06	219359	7637.96	1.67313e+06	282954	9852.28	1.08265e+07	1.83094e+06	63752.2	2.11141e+06	357074	12433.1	0	0	0	0	0	0	0	0	0	1.56316e+06	264357	9204.75	822570	139110	4843.74	0	0	0	0	0
2003	102342		102342	14944	577.438	0	0	0	0	0	0	0	0	0	9428.26	1376.72	53.1965	1.5089e+06	220331	8513.6	1.94635e+06	284207	10981.8	1.25945e+07	1839046	71061	2.45621e+06	358656	13858.5	0	0	0	0	0	0	0	0	0	1.81843e+06	265527	10260	956898	139726	5399.05	0	0	0	0	0
2004	116707		116707	15012.5	647.424	0	0	0	0	0	0	0	0	0	10751.6	1383.03	59.6439	1.7207e+06	221341	9545.46	2.21955e+06	285510	12312.8	1.43623e+07	1.84748e+06	79673.6	2.80097e+06	360300	15538.2	0	0	0	0	0	0	0	0	0	2.07367e+06	266745	11503.5	1.09121e+06	140367	6053.41	0	0	0	0	0
2005	131033		131033	15053.6	727.904	0	0	0	0	0	0	0	0	0	12071.4	1386.81	67.0582	1.93191e+06	221947	10732	2.492e+06	286291	13843.4	1.61252e+07	1.85253e+06	89577.7	3.14479e+06	361286	17469.7	0	0	0	0	0	0	0	0	0	2.32821e+06	267475	12933.5	1.22516e+06	140751	6805.9	0	0	0	0	0
2006	145279		145279	15065	818.745	0	0	0	0	0	0	0	0	0	13383.8	1387.86	75.4269	2.14196e+06	222115	12071.4	2.76293e+06	286508	15571	1.78784e+07	1.85394e+06	100757	3.4867e+06	361560	19649.9	0	0	0	0	0	0	0	0	0	2.58134e+06	267677	14547.6	1.35836e+06	140858	7655.27	0	0	0	0	0
2007	159517		159517	15157.2	919.767	0	0	0	0	0	0	0	0	0	14695.5	1396.36	84.7335	2.35187e+06	223474	13560.8	3.0337e+06	288262	17492.2	1.96305e+07	1.86528e+06	113189	3.8284e+06	363773	22074.4	0	0	0	0	0	0	0	0	0	2.83432e+06	269316	16342.6	1.49148e+06	141720	8599.82	0	0	0	0	0
2008	174059		174059	15573	1030.79	0	0	0	0	0	0	0	0	0	16035.2	1434.66	94.9615	2.56628e+06	229604	15197.7	3.31027e+06	296169	19603.7	2.14201e+07	1.91645e+06	126852	4.17741e+06	373752	24739	0	0	0	0	0	0	0	0	0	3.0927e+06	276704	18315.2	1.62745e+06	145608	9637.89	0	0	0	0	0
2009	189050		189050	16143.3	1151.78	0	0	0	0	0	0	0	0	0	17416.3	1487.2	106.108	2.78731e+06	238013	16981.6	3.59538e+06	307015	21904.7	2.3265e+07	1.98663e+06	141741	4.53721e+06	387439	27642.7	0	0	0	0	0	0	0	0	0	3.35908e+06	286837	20465	1.76762e+06	150940	10769.1	0	0	0	0	0
2010	204290		204290	16522.6	1282.85	0	0	0	0	0	0	0	0	0	18820.2	1522.14	118.183	3.012e+06	243605	18914	3.88521e+06	314229	24397.4	2.51404e+07	2.03331e+06	157871	4.90296e+06	396542	30788.4	0	0	0	0	0	0	0	0	0	3.62986e+06	293576	22793.9	1.91011e+06	154486	11994.6	0	0	0	0	0
2011	219577		219577	16711.1	1424.12	0	0	0	0	0	0	0	0	0	20228.5	1539.51	131.197	3.23739e+06	246384	20996.9	4.17594e+06	317814	27084.1	2.70217e+07	2.05651e+06	175256	5.26985e+06	401066	34178.9	0	0	0	0	0	0	0	0	0	3.90148e+06	296926	25304	2.05304e+06	156249	13315.5	0	0	0	0	0
2012	234919		234919	16917.2	1575.5	0	0	0	0	0	0	0	0	0	21641.9	1558.5	145.143	3.46358e+06	249423	23228.8	4.46771e+06	321733	29963.1	2.89097e+07	2.08187e+06	193885	5.63805e+06	406013	37812	0	0	0	0	0	0	0	0	0	4.17407e+06	300588	27993.7	2.19649e+06	158176	14730.9	0	0	0	0	0
2013	233091		233091	-90.8395	1736.81	0	0	0	0	0	0	0	0	0	21473.5	-8.36859	160.004	3.43663e+06	-1339.31	25607.1	4.43295e+06	-1727.6	33030.9	2.86848e+07	-11178.9	213736	5.59418e+06	-2180.15	41683.4	0	0	0	0	0	0	0	0	0	4.1416e+06	-1614.05	30859.9	2.1794e+06	-849.349	16239.2	0	0	0	0	0
2014	245913		245913	14723.2	1901.01	0	0	0	0	0	0	0	0	0	22654.7	1356.37	175.131	3.62568e+06	217075	28028	4.67681e+06	280008	36153.6	3.02627e+07	1.81187e+06	233943	5.90192e+06	353357	45624.2	0	0	0	0	0	0	0	0	0	4.36943e+06	261604	33777.5	2.29929e+06	137662	17774.4	0	0	0	0	0
2015	258978		258978	15131.2	2066.86	0	0	0	0	0	0	0	0	0	23858.3	1393.96	190.409	3.8183e+06	223091	30473.3	4.92527e+06	287767	39307.8	3.18704e+07	1.86208e+06	254353	6.21546e+06	363149	49604.6	0	0	0	0	0	0	0	0	0	4.60156e+06	268854	36724.3	2.42144e+06	141477	19325.1	0	0	0	0	0
2016	267374		267374	10637	2240.11	0	0	0	0	0	0	0	0	0	24631.9	979.934	206.37	3.9421e+06	156829	33027.6	5.08496e+06	202296	42602.7	3.29038e+07	1.30902e+06	275674	6.41699e+06	255288	53762.6	0	0	0	0	0	0	0	0	0	4.75075e+06	189000	39802.6	2.49995e+06	99455.9	20945	0	0	0	0	0
2017	279489		279489	14533	2418.77	0	0	0	0	0	0	0	0	0	25747.9	1338.85	222.829	4.12071e+06	214271	35661.7	5.31535e+06	276390	46000.5	3.43946e+07	1.78847e+06	297660	6.70773e+06	348792	58050.5	0	0	0	0	0	0	0	0	0	4.966e+06	258225	42977.1	2.61322e+06	135884	22615.5	0	0	0	0	0
2018	282360		282360	5473.12	2602.23	0	0	0	0	0	0	0	0	0	26012.4	504.211	239.73	4.16304e+06	80694.3	38366.6	5.36995e+06	104088	49489.5	3.47479e+07	673536	320237	6.77663e+06	131355	62453.5	0	0	0	0	0	0	0	0	0	5.01701e+06	97247.3	46236.9	2.64006e+06	51173.7	24330.9	0	0	0	0	0
2019	285261		285261	5689.83	2788.06	0	0	0	0	0	0	0	0	0	26279.7	524.176	256.85	4.20582e+06	83889.4	41106.5	5.42513e+06	108210	53023.7	3.5105e+07	700205	343106	6.84627e+06	136556	66913.4	0	0	0	0	0	0	0	0	0	5.06857e+06	101098	49538.7	2.66719e+06	53199.9	26068.4	0	0	0	0	0
2020	299215		299215	16926.2	2972.36	0	0	0	0	0	0	0	0	0	27565.2	1559.33	273.829	4.41155e+06	249556	43823.7	5.69051e+06	321905	56528.7	3.68222e+07	2.08298e+06	365786	7.18116e+06	406229	71336.6	0	0	0	0	0	0	0	0	0	5.3165e+06	300748	52813.4	2.79766e+06	158260	27791.6	0	0	0	0	0
2021	313183		313183	17127.4	3159.35	0	0	0	0	0	0	0	0	0	28852	1577.86	291.055	4.61749e+06	252522	46580.7	5.95616e+06	325731	60084.9	3.85411e+07	2.10774e+06	388798	7.5164e+06	411058	75824.4	0	0	0	0	0	0	0	0	0	5.56469e+06	304322	56135.9	2.92826e+06	160141	29539.9	0	0	0	0	0
2022	327317		327317	17487.4	3353.25	0	0	0	0	0	0	0	0	0	30154.1	1611.03	308.918	4.82588e+06	257830	49439.5	6.22496e+06	332578	63772.5	4.02805e+07	2.15204e+06	412659	7.85561e+06	419698	80478	0	0	0	0	0	0	0	0	0	5.81583e+06	310719	59581.1	3.06042e+06	163507	31352.9	0	0	0	0	0
2023	341617		341617	17854.1	3553.91	0	0	0	0	0	0	0	0	0	31471.5	1644.81	327.404	5.03672e+06	263236	52398	6.49692e+06	339552	67588.7	4.20403e+07	2.19717e+06	437353	8.19882e+06	428498	85293.8	0	0	0	0	0	0	0	0	0	6.06992e+06	317235	63146.5	3.19412e+06	166936	33229.1	0	0	0	0	0
2024	356084		356084	18227.5	3761.26	0	0	0	0	0	0	0	0	0	32804.2	1679.21	346.506	5.25001e+06	268742	55455.1	6.77204e+06	346653	71532.1	4.38206e+07	2.24312e+06	462870	8.54601e+06	437460	90270.2	0	0	0	0	0	0	0	0	0	6.32695e+06	323869	66830.7	3.32938e+06	170427	35167.8	0	0	0	0	0
2025	370716		370716	18607.5	3975.2	0	0	0	0	0	0	0	0	0	34152.2	1714.22	366.215	5.46574e+06	274344	58609.4	7.05032e+06	353880	75600.9	4.56212e+07	2.28989e+06	489198	8.89718e+06	446580	95404.8	0	0	0	0	0	0	0	0	0	6.58694e+06	330621	70632	3.46619e+06	173980	37168.1	0	0	0	0	0
2026	384741		384741	18220.9	4195.66	0	0	0	0	0	0	0	0	0	35444.3	1678.6	386.525	5.67253e+06	268644	61859.8	7.31706e+06	346527	79793.6	4.73472e+07	2.24231e+06	516328	9.23379e+06	437302	100696	0	0	0	0	0	0	0	0	0	6.83615e+06	323752	74549.2	3.59733e+06	170365	39229.4	0	0	0	0	0
2027	398883		398883	18564.4	4422.24	0	0	0	0	0	0	0	0	0	36747.1	1710.25	407.399	5.88104e+06	273709	65200.4	7.58601e+06	353060	84102.7	4.90876e+07	2.28458e+06	544212	9.5732e+06	445546	106134	0	0	0	0	0	0	0	0	0	7.08743e+06	329855	78575.1	3.72956e+06	173577	41347.9	0	0	0	0	0
2028	413142		413142	18913.5	4654.5	0	0	0	0	0	0	0	0	0	38060.7	1742.41	428.796	6.09127e+06	278856	68624.8	7.85719e+06	359699	88519.9	5.08423e+07	2.32754e+06	572794	9.91542e+06	453924	111708	0	0	0	0	0	0	0	0	0	7.34078e+06	336058	82701.9	3.86288e+06	176841	43519.6	0	0	0	0	0
2029	427518		427518	19268.1	4892.34	0	0	0	0	0	0	0	0	0	39385.1	1775.07	450.707	6.30322e+06	284084	72131.4	8.13059e+06	366443	93043.1	5.26115e+07	2.37118e+06	602064	1.02604e+07	462434	117416	0	0	0	0	0	0	0	0	0	7.59621e+06	342359	86927.9	3.9973e+06	180157	45743.4	0	0	0	0	0
2030	442011		442011	19628.3	5135.61	0	0	0	0	0	0	0	0	0	40720.2	1808.26	473.118	6.5169e+06	289395	75718.1	8.40622e+06	373293	97669.7	5.4395e+07	2.41551e+06	632001	1.06083e+07	471079	123255	0	0	0	0	0	0	0	0	0	7.85372e+06	348759	91250.4	4.1328e+06	183525	48018	0	0	0	0	0
2031	456153		456153	19525.9	5384.19	0	0	0	0	0	0	0	0	0	42023.1	1798.82	496.019	6.7254e+06	287885	79383.2	8.67517e+06	371346	102397	5.61353e+07	2.40291e+06	662592	1.09477e+07	468622	129221	0	0	0	0	0	0	0	0	0	8.10499e+06	346939	95667.2	4.26503e+06	182567	50342.2	0	0	0	0	0
2032	470385		470385	19870.6	5637.77	0	0	0	0	0	0	0	0	0	43334.3	1830.58	519.38	6.93524e+06	292967	83121.9	8.94585e+06	377902	107220	5.78868e+07	2.44533e+06	693798	1.12892e+07	476894	135306	0	0	0	0	0	0	0	0	0	8.35789e+06	353064	100173	4.3981e+06	185790	52713.1	0	0	0	0	0
2033	484709		484709	20220	5896.02	0	0	0	0	0	0	0	0	0	44653.9	1862.77	543.171	7.14643e+06	298119	86929.4	9.21826e+06	384546	112131	5.96496e+07	2.48832e+06	725579	1.1633e+07	485280	141504	0	0	0	0	0	0	0	0	0	8.6124e+06	359272	104761	4.53203e+06	189057	55127.8	0	0	0	0	0
2034	499125		499125	20573.9	6158.79	0	0	0	0	0	0	0	0	0	45981.9	1895.37	567.379	7.35897e+06	303336	90803.7	9.49241e+06	391277	117129	6.14235e+07	2.53188e+06	757916	1.1979e+07	493774	147811	0	0	0	0	0	0	0	0	0	8.86853e+06	365560	109430	4.66681e+06	192366	57584.7	0	0	0	0	0
2035	513631		513631	20932.3	6425.96	0	0	0	0	0	0	0	0	0	47318.2	1928.39	591.992	7.57285e+06	308621	94742.7	9.7683e+06	398093	122210	6.32087e+07	2.57598e+06	790795	1.23271e+07	502375	154223	0	0	0	0	0	0	0	0	0	9.12628e+06	371929	114178	4.80245e+06	195717	60082.7	0	0	0	0	0
2036	527679		527679	20746	6697.37	0	0	0	0	0	0	0	0	0	48612.5	1911.23	616.995	7.77997e+06	305874	98744.3	1.00355e+07	394550	127371	6.49376e+07	2.55305e+06	824195	1.26643e+07	497904	160737	0	0	0	0	0	0	0	0	0	9.3759e+06	368618	119000	4.9338e+06	193975	62620.4	0	0	0	0	0
2037	541793		541793	21085.9	6972.67	0	0	0	0	0	0	0	0	0	49912.7	1942.54	642.357	7.98806e+06	310885	102803	1.03039e+07	401014	132607	6.66744e+07	2.59488e+06	858074	1.3003e+07	506062	167344	0	0	0	0	0	0	0	0	0	9.62666e+06	374658	123892	5.06576e+06	197153	65194.5	0	0	0	0	0
2038	555971		555971	21429.4	7251.51	0	0	0	0	0	0	0	0	0	51218.8	1974.18	668.045	8.19709e+06	315950	106914	1.05735e+07	407547	137910	6.84191e+07	2.63716e+06	892389	1.33433e+07	514306	174036	0	0	0	0	0	0	0	0	0	9.87858e+06	380761	128846	5.19833e+06	200365	67801.6	0	0	0	0	0
2039	570213		570213	21776.3	7533.74	0	0	0	0	0	0	0	0	0	52530.9	2006.14	694.046	8.40708e+06	321064	111076	1.08444e+07	414144	143278	7.01719e+07	2.67985e+06	927121	1.36851e+07	522631	180810	0	0	0	0	0	0	0	0	0	1.01316e+07	386925	133861	5.33149e+06	203608	70440.5	0	0	0	0	0
2040	584520		584520	22126.4	7819.21	0	0	0	0	0	0	0	0	0	53848.9	2038.39	720.345	8.61802e+06	326226	115284	1.11165e+07	420803	148707	7.19325e+07	2.72293e+06	962252	1.40285e+07	531034	187661	0	0	0	0	0	0	0	0	0	1.03859e+07	393146	138933	5.46527e+06	206882	73109.6	0	0	0	0	0
2041	598378		598378	21964.9	8107.78	0	0	0	0	0	0	0	0	0	55125.5	2023.52	746.929	8.82233e+06	323845	119539	1.138e+07	417731	154195	7.36378e+07	2.70306e+06	997764	1.43611e+07	527158	194587	0	0	0	0	0	0	0	0	0	1.06321e+07	390276	144060	5.59483e+06	205372	75807.7	0	0	0	0	0
2042	612277		612277	22298.7	8399.11	0	0	0	0	0	0	0	0	0	56406	2054.27	773.768	9.02726e+06	328766	123834	1.16444e+07	424079	159735	7.53484e+07	2.74413e+06	1.03362e+06	1.46947e+07	535169	201579	0	0	0	0	0	0	0	0	0	1.0879e+07	396207	149237	5.72479e+06	208493	78531.7	0	0	0	0	0
2043	626219		626219	22635	8692.87	0	0	0	0	0	0	0	0	0	57690.5	2085.25	800.831	9.23282e+06	333725	128166	1.19095e+07	430475	165322	7.70641e+07	2.78552e+06	1.06977e+06	1.50293e+07	543240	208629	0	0	0	0	0	0	0	0	0	1.11268e+07	402182	154456	5.85515e+06	211637	81278.3	0	0	0	0	0
2044	640204		640204	22973.5	8988.9	0	0	0	0	0	0	0	0	0	58978.8	2116.43	828.102	9.43901e+06	338716	132530	1.21755e+07	436913	170952	7.87851e+07	2.82718e+06	1.1062e+06	1.53649e+07	551364	215734	0	0	0	0	0	0	0	0	0	1.13752e+07	408197	159716	5.98591e+06	214802	84046.2	0	0	0	0	0
2045	654231		654231	23314.1	9287.09	0	0	0	0	0	0	0	0	0	60271	2147.81	855.573	9.64582e+06	343737	136927	1.24422e+07	443390	176623	8.05113e+07	2.86909e+06	1.14289e+06	1.57015e+07	559538	222890	0	0	0	0	0	0	0	0	0	1.16245e+07	414249	165015	6.11706e+06	217987	86834.3	0	0	0	0	0
2046	667988		667988	23343.9	9587.29	0	0	0	0	0	0	0	0	0	61538.4	2150.56	883.229	9.84864e+06	344177	141353	1.27039e+07	443957	182332	8.22042e+07	2.87276e+06	1.17984e+06	1.60317e+07	560254	230095	0	0	0	0	0	0	0	0	0	1.18689e+07	414778	170349	6.24568e+06	218265	89641.2	0	0	0	0	0
2047	681774		681774	23676.2	9889.27	0	0	0	0	0	0	0	0	0	62808.5	2181.17	911.049	1.00519e+07	349076	145805	1.29661e+07	450277	188075	8.39009e+07	2.91365e+06	1.217e+06	1.63626e+07	568229	237342	0	0	0	0	0	0	0	0	0	1.21139e+07	420683	175714	6.37459e+06	221372	92464.7	0	0	0	0	0
2048	695592		695592	24010	10192.8	0	0	0	0	0	0	0	0	0	64081.4	2211.92	939.012	1.02556e+07	353997	150280	1.32288e+07	456625	193848	8.56013e+07	2.95473e+06	1.25435e+06	1.66942e+07	576240	244627	0	0	0	0	0	0	0	0	0	1.23594e+07	426614	181107	6.50378e+06	224494	95302.7	0	0	0	0	0
2049	709439		709439	24345.2	10497.7	0	0	0	0	0	0	0	0	0	65357.1	2242.8	967.101	1.04598e+07	358940	154775	1.34922e+07	463000	199647	8.73054e+07	2.99598e+06	1.29187e+06	1.70265e+07	584285	251945	0	0	0	0	0	0	0	0	0	1.26054e+07	432570	186525	6.63326e+06	227628	98153.5	0	0	0	0	0
2050	723317		723317	24681.7	10803.9	0	0	0	0	0	0	0	0	0	66635.6	2273.8	995.309	1.06644e+07	363901	159290	1.37561e+07	469400	205470	8.90132e+07	3.03739e+06	1.32955e+06	1.73596e+07	592361	259294	0	0	0	0	0	0	0	0	0	1.2852e+07	438549	191965	6.76301e+06	230774	101016	0	0	0	0	0
kg			667520	900962	233442	0	0	0	0	0	0	0	0	0	37671.1	59177	21505.9	6.02891e+06	9.47072e+06	3.44182e+06	7.77676e+06	1.22164e+07	4.43964e+06	5.03218e+07	7.90498e+07	2.8728e+07	9.81391e+06	1.54165e+07	5.60262e+06	0	0	0	0	0	0	0	0	0	7.26563e+06	1.14135e+07	4.14784e+06	3.82334e+06	6.00602e+06	2.18269e+06	0	0	0	0	0
Tonnes						0	0	0	0	0	0	0	0	0	37.6711	59.177	21.5059	6028.91	9470.72	3441.82	7776.76	12216.4	4439.64	50321.8	79049.8	28728	9813.91	15416.5	5602.62	0	0	0	0	0	0	0	0	0	7265.63	11413.5	4147.84	3823.34	6006.02	2182.69	0	0	0	0	0
[truncated: 28 more columns]

[truncated: 14 more sheets: HT_EP, HT_IM, LT_B, LT_Inf, LT_EP, LT_IM, HP_B, HP_Inf, HP_EP, HP_IM, HHP_B, HHP_Inf, HHP_EP, HHP_IM ]
