# Supplementary material for: Transitioning to Low-Carbon Residential Heating: The Impacts of Material-Related Emissions
Source: Environ Sci Technol. 2022 May 12;56(12):8561–70. doi: 10.1021/acs.est.1c06362 (PMC9228087; doi:10.1021/acs.est.1c06362)
Supplement: Supplementary file 2 — es1c06362_si_002.zip [file es1c06362_si_002.zip › Materials_per_technology_v3.xlsx]

## Sheet: Overview
		Length (km)	Total capacity (kW)	Amount (n)	Source	Lifetime (years)	Source	kg	ABS (plastic)	Aluminium	Brass	Bronze	Cast iron	Cement	Ceramic brick	Concrete	Copper	Galvanized steel	Glass fiber	HDPE (plastic)	Limestone	Nickel	PE (plastic)	Polyurethane (foam)	PVC (plastic)	Rubber adhesive	Sand	Silicon	Silver	Stainless steel	Steel	Synthetic rubber		Manganese	Chromium	Molybdenum	Tungsten	Niobium	Vanadium	Titanium	Cobalt	Tantalum	Neodynium		Expanded polystyrene	Extruded polystyrene	Mineral wool	Polyurethane foam	Wood fibreboard
Technology	Unit								Plastics	Metals	Metals	Metals	Metals	Construction materials	Construction materials	Construction materials	Metals	Metals	Plastics and other	Plastics	Construction materials	Metals	Plastics	Plastics	Plastics	Plastics	Construction materials	Metals	Metals	Metals	Metals	Plastics		Metals	Metals	Metals	Metals	Metals	Metals	Metals	Metals	Metals
HT_B	Kg in case study			240	(Oliver-Solà, Gabarrell, and Rieradevall 2009)	25	(Oliver-Solà, Gabarrell, and Rieradevall 2009)		48	168	72	160.8	0	0	0	0	5184	5448	0	0	0	0	0	648	1060.8	0	0	0	0	648	0	1.632	0	0	0	0	0	0	0	0	0	0
	kg/connection								0.2	0.7	0.3	0.67	0	0	0	0	21.6	22.7	0	0	0	0	0	2.7	4.42	0	0	0	0	2.7	0	0.0068	0	0	0	0	0	0	0	0	0	0			0	76	639	0	259
HT_inf	Kg in case study			240	(Oliver-Solà, Gabarrell, and Rieradevall 2009)	50	(Oliver-Solà, Gabarrell, and Rieradevall 2009)		0	0	0	22.11	3538.5	4564.35	29535	5760	0	0	0	4264.36	2244	0	0	3413.84	0	0	70420	0	0	90.6	16579.7	0.2244	0	0	0	0	0	0	0	0	0	0
	kg/connection								0	0	0	0.092125	14.7438	19.0181	123.062	24	0	0	0	17.7682	9.35	0	0	14.2243	0	0	293.417	0	0	0.3775	69.082	0.000935	0	0	0	0	0	0	0	0	0	0
HT_EP	Kg in case study		1	1	https://www.ieabioenergy.com/wp-content/uploads/2013/10/18_AR1999Task20colour.pdf	20	Elshkaki & Graedel, 2013		0	0.255	0	0	0	0	0	199.9	0.05	0	0	0	0	0.06729	0	0	0	0	0	0	0	0	33.55	0	0	0.00713	0.1375	0.015	0.01875	0.00178	0.0025	0.00142	0.01396	0.00051
	Kg/connection								0	1.275	0	0	0	0	0	999.5	0.25	0	0	0	0	0.33645	0	0	0	0	0	0	0	0	167.75	0	0	0.03565	0.6875	0.075	0.09375	0.0089	0.0125	0.0071	0.0698	0.00255
	Kg/connection								0.2	1.975	0.3	0.762125	14.7438	19.0181	123.062	1023.5	21.85	22.7	0	17.7682	9.35	0.33645	0	16.9243	4.42	0	293.417	0	0	3.0775	236.832	0.007735	0	0.03565	0.6875	0.075	0.09375	0.0089	0.0125	0.0071	0.0698	0.00255			0	76	639	0	259
LT_B	Kg in case study			240	(Oliver-Solà, Gabarrell, and Rieradevall 2009)	25	(Oliver-Solà, Gabarrell, and Rieradevall 2009)		48	168	72	160.8	0	0	0	0	5184	5448	0	0	0	0	0	648	1060.8	0	0	0	0	648	0	1.632	0	0	0	0	0	0	0	0	0	0
	kg/connection								0.2	83.86	0.3	0.67	0	594	0	0	21.6	22.7	43.56	66.66	0	0	0	2.7	4.42	0	3069	0	0	2.7	0	0.0068	0	0	0	0	0	0	0	0	0	0			0	76	639	0	259
LT_inf	Kg in case study			240	(Oliver-Solà, Gabarrell, and Rieradevall 2009)	50	(Oliver-Solà, Gabarrell, and Rieradevall 2009)		0	0	0	22.11	3538.5	4564.35	29535	5760	0	0	0	4264.36	2244	0	0	3413.84	0	0	70420	0	0	90.6	16579.7	0.2244	0	0	0	0	0	0	0	0	0	0
	kg/connection								0	0	0	0.092125	14.7438	19.0181	123.062	24	0	0	0	17.7682	9.35	0	0	14.2243	0	0	293.417	0	0	0.3775	69.082	0.000935	0	0	0	0	0	0	0	0	0	0
LT_EP	Kg in case study			7680	https://www.ieabioenergy.com/wp-content/uploads/2013/10/18_AR1999Task20colour.pdf	30	(Oliver-Solà, Gabarrell, and Rieradevall 2009)		0	3200	0	0	0	2954000	0	170000	3200	0	450	0	0	0	1700	0	0	0	0	0	0	0	4727600	0	0	0	0	0	0	0	0	0	0	0
	Kg/connection								0	0.416667	0	0	0	384.635	0	22.1354	0.416667	0	0.0585938	0	0	0	0.221354	0	0	0	0	0	0	0	615.573	0	0	0	0	0	0	0	0	0	0	0
	Kg/connection								0.2	84.2767	0.3	0.762125	14.7438	997.654	123.062	46.1354	22.0167	22.7	43.6186	84.4282	9.35	0	0.221354	16.9243	4.42	0	3362.42	0	0	3.0775	684.655	0.007735	0	0	0	0	0	0	0	0	0	0			0	76	639	0	259
HP_B	Kg in case study			1	Greening & Azapagic (2012)	25	Jorge et al., 2011		0	83.16	0	0	0	594	0	0	36.7	16	43.56	67.16	0	0	0	0	0	0	3069	0	0	0	152	0	0	0	0	0	0	0	0	0	0	0
	kg/connection								0	83.16	0	0	0	594	0	0	36.7	16	43.56	67.16	0	0	0	0	0	0	3069	0	0	0	152	0	0	0	0	0	0	0	0	0	0	0			71	76	639	458	259
HP_inf	Kg in case study			1	Personal communications, Stedin	40	Jorge et al., 2011		0	9.5612	0	0	0	0	0	1541.65	2.2528	0	0	0	2217.6	0	0	0	0.27984	0	0	0	0	0	16.078	0	0	0	0	0	0	0	0	0	0	0
	kg/connection								0	9.5612	0	0	0	0	0	1541.65	2.2528	0	0	0	2217.6	0	0	0	0.27984	0	0	0	0	0	16.078	0	0	0	0	0	0	0	0	0	0	0
HP_EP	Kg in case study					25
	Kg/connection								0	1.74045	0.0625651	0	6.25133	0	0.841549	53.1627	8.98207	0	4.4418	0	186.622	0.0056794	1.72725	0	0.532711	0	0	31.0726	0	11.0538	112.89	0.0151956	0	0	0	0	0	0	0	0	0.000492632	0	0.000667789
	Kg/connection								0	94.4616	0.0625651	0	6.25133	594	0.841549	1594.81	47.9349	16	48.0018	67.16	2404.22	0.0056794	1.72725	0	0.812551	0	3069	31.0726	0	11.0538	280.968	0.0151956	0	0	0	0	0	0	0	0	0.000492632	0	0.000667789		71	76	639	458	259
HHP_B	Kg in case study			1	(Oliver-Solà, Gabarrell, and Rieradevall 2009)	25	(Oliver-Solà, Gabarrell, and Rieradevall 2009)		0	83.16	0.15	0.67	0	594	0	0	45.1	16	47.56	67.16	0	0	0	0	6.4	0	3069	0	0	0	179.3	0.0068	0	0	0	0	0	0	0	0	0	0
	kg/connection								0	83.16	0.15	0.67	0	594	0	0	45.1	16	47.56	67.16	0	0	0	0	6.4	0	3069	0	0	0	179.3	0.0068	0	0	0	0	0	0	0	0	0	0			71	76	639	458	259
HHP_inf	Kg in case study			1	Personal communications, Stedin	40	Jorge et al., 2011		0	3.528	0	0	0	0	0	1541.65	0.844	0	0	0	2217.6	0	0	0	0	0	0	0	0	0	13.6866	0	0	0	0	0	0	0	0	0	0	0
	kg/connection								0	3.528	0	0	0	0	0	1541.65	0.844	0	0	0	2217.6	0	0	0	0	0	0	0	0	0	13.6866	0	0	0	0	0	0	0	0	0	0	0
HHP_EP	Kg in case study					25
	Kg/connection								0	1.74045	0.0625651	0	6.25133	0	0.841549	53.1627	8.98207	0	4.4418	0	186.622	0.0056794	1.72725	0	0.532711	0	0	31.0726	0	11.0538	112.89	0.0151956	0	0	0	0	0	0	0	0	0.000492632	0	0.000667789
	Kg/connection								0	88.4284	0.212565	0.67	6.25133	594	0.841549	1594.81	54.9261	16	52.0018	67.16	2404.22	0.0056794	1.72725	0	6.93271	0	3069	31.0726	0	11.0538	305.877	0.0219956	0	0	0	0	0	0	0	0	0.000492632	0	0.000667789		71	76	639	458	259
		To do:
		Paper van René
		Neodynium							Materials
									Metals	Construction building materials	Plastics and other	Construction minerals
		Energy mix (PBL, 2019):
	Gas	0.32
	Wind onshore	0.12
	Wind offshore	0.36
	Solar	0.2
		1
[truncated: 1 more columns]

## Sheet: Figure
		ABS	Aluminium	Brass	Bronze	Cast iron	Cement	Ceramic brick	Concrete	Copper	Galvanized steel	Glass fiber	HDPE	Limestone	Nickel	PE	Polyurethane (foam)	PVC		Sand	Silicon	Silver	Stainless steel	Steel	Synthetic rubber		Manganese	Chromium	Molybdenum	Tungsten	Niobium	Vanadium	Titanium	Cobalt	Tantalum	Neodynium		Expanded polystyrene	Extruded polystyrene	Mineral wool	Polyurethane foam	Wood fibreboard
HT heating networks	Building	0.2	0.7	0.3	0.67	0	0	0	0	21.6	22.7	0	0	0	0	0	2.7	4.42		0	0	0	2.7	0	0.0068	0	0	0	0	0	0	0	0	0	0	0		0	76	639	0	259
	Infrastructure	0	0	0	0.092125	14.7438	19.0181	123.062	24	0	0	0	17.7682	9.35	0	0	14.2243	0		293.417	0	0	0.3775	69.082	0.000935	0	0	0	0	0	0	0	0	0	0	0
	Heat production	0	1.275	0	0	0	0	0	999.5	0.25	0	0	0	0	0.33645	0	0	0		0	0	0	0	167.75	0	0	0.03565	0.6875	0.075	0.09375	0.0089	0.0125	0.0071	0.0698	0.00255	0
LT heating networks	Building	0.2	83.86	0.3	0.67	0	594	0	0	21.6	22.7	43.56	66.66	0	0	0	2.7	4.42		3069	0	0	2.7	0	0.0068	0	0	0	0	0	0	0	0	0	0	0		0	76	639	0	259
	Infrastructure	0	0	0	0.092125	14.7438	19.0181	123.062	24	0	0	0	17.7682	9.35	0	0	14.2243	0		293.417	0	0	0.3775	69.082	0.000935	0	0	0	0	0	0	0	0	0	0	0
	Heat production	0	0.416667	0	0	0	384.635	0	22.1354	0.416667	0	0.0585938	0	0	0	0.221354	0	0		0	0	0	0	615.573	0	0	0	0	0	0	0	0	0	0	0	0
Heat pumps	Building	0	83.16	0	0	0	594	0	0	36.7	16	43.56	67.16	0	0	0	0	0		3069	0	0	0	152	0	0	0	0	0	0	0	0	0	0	0	0		71	76	639	458	259
	Infrastructure	0	9.5612	0	0	0	0	0	1541.65	2.2528	0	0	0	2217.6	0	0	0	0.27984		0	0	0	0	16.078	0	0	0	0	0	0	0	0	0	0	0	0
	Electricity production	0	1.74045	0.0625651	0	6.25133	0	0.841549	53.1627	8.98207	0	4.4418	0	186.622	0.0056794	1.72725	0	0.532711		0	31.0726	0	11.0538	112.89	0.0151956	0	0	0	0	0	0	0	0	0.000492632	0	0.000667789
Hybrid heat pumps	Building	0	83.16	0.15	0.67	0	594	0	0	45.1	16	47.56	67.16	0	0	0	0	6.4		3069	0	0	0	179.3	0.0068	0	0	0	0	0	0	0	0	0	0	0		71	76	639	458	259
	Infrastructure	0	3.528	0	0	0	0	0	1541.65	0.844	0	0	0	2217.6	0	0	0	0		0	0	0	0	13.6866	0	0	0	0	0	0	0	0	0	0	0	0
	Electricity production	0	1.74045	0.0625651	0	6.25133	0	0.841549	53.1627	8.98207	0	4.4418	0	186.622	0.0056794	1.72725	0	0.532711		0	31.0726	0	11.0538	112.89	0.0151956	0	0	0	0	0	0	0	0	0.000492632	0	0.000667789
	CO2 eq kg/kg	4.49	14.6	0.0675	0.0689	1.88	0.558	0.187	0.0977273	3.79	5.03	2.62	0.859	0.00235	11.2	0.859	0.859	2.51	0	0.0263	53.3	520	5.03	5.03	2.84													4.4	4.1	2.6	4.9	1.64
	Cradle to market	acrylonitrile-butadiene-styrene copolymer_acrylonitrile-butadiene-styrene copolymer production[RoW]	aluminium, primary, ingot_aluminium, ingot, primary, import from Middle East (Gulf cooperation Council)[IAI Area, EU27 & EFTA]	casting, brass_market for casting, brass[GLO]	casting, bronze_casting, bronze[RoW]	cast iron_cast iron production[RoW]	cement, unspecified_cement, blast furnace slag, 66-80%, non-US to generic market for cement, unspecified[RoW]	shale brick_shale brick production[RoW]	concrete, 25MPa_concrete production 25MPa, RNA only[RoW]	copper_copper production, primary[AU]	steel, chromium steel 18/8, hot rolled_steel production, chromium steel 18/8, hot rolled[RoW]	glass fibre_glass fibre production[RoW]	polyethylene, high density, granulate_polyethylene, high density, granulate, recycled to generic market for high density PE granulate[RoW]	limestone, crushed, for mill_market for limestone, crushed, for mill[CH]	nickel, 99.5%_market for nickel, 99.5%[GLO]	polyethylene, high density, granulate_polyethylene, high density, granulate, recycled to generic market for high density PE granulate[RoW]	polyethylene, high density, granulate_polyethylene, high density, granulate, recycled to generic market for high density PE granulate[RoW]	polyvinylchloride, emulsion polymerised_polyvinylchloride production, emulsion polymerisation[RER]		silica sand_silica sand production[DE]	silicon, solar grade_market for silicon, solar grade[GLO]	gold-silver, ingot_market for gold-silver, ingot[GLO]	steel, chromium steel 18/8, hot rolled_steel production, chromium steel 18/8, hot rolled[RoW]	steel, chromium steel 18/8, hot rolled_steel production, chromium steel 18/8, hot rolled[RoW]	synthetic rubber_synthetic rubber production[RoW]
									2200 kg/m3
	CO2 impact
		ABS	Aluminium	Brass	Bronze	Cast iron	Cement	Ceramic brick	Concrete	Copper	Galvanized steel	Glass fiber	HDPE	Limestone	Nickel	PE	Polyurethane (foam)	PVC		Sand	Silicon	Silver	Stainless steel	Steel	Synthetic rubber													Expanded polystyrene	Extruded polystyrene	Mineral wool	Polyurethane foam	Wood fibreboard
HT heating networks	Building	0.898	10.22	0.02025	0.046163	0	0	0	0	81.864	114.181	0	0	0	0	0	2.3193	11.0942		0	0	0	13.581	0	0.019312		2632											0	311.6	1661.4	0	424.76	2397.76
	Infrastructure	0	0	0	0.00634741	27.7182	10.6121	23.0127	2.34545	0	0	0	15.2629	0.0219725	0	0	12.2187	0		7.71686	0	0	1.89883	347.482	0.0026554		448.299	4045.09										0	0	0	0	0
	Heat production	0	18.615	0	0	0	0	0	97.6784	0.9475	0	0	0	0	3.76824	0	0	0		0	0	0	0	843.783	0		964.792											0	0	0	0	0
LT heating networks	Building	0.898	1224.36	0.02025	0.046163	0	331.452	0	0	81.864	114.181	114.127	57.2609	0	0	0	2.3193	11.0942		80.7147	0	0	13.581	0	0.019312		4429.69											0	311.6	1661.4	0	424.76	2397.76
	Infrastructure	0	0	0	0.00634741	27.7182	10.6121	23.0127	2.34545	0	0	0	15.2629	0.0219725	0	0	12.2187	0		7.71686	0	0	1.89883	347.482	0.0026554		448.299	8199.12										0	0	0	0	0
	Heat production	0	6.08333	0	0	0	214.627	0	2.16323	1.57917	0	0.153516	0	0	0	0.190143	0	0		0	0	0	0	3096.33	0		3321.13											0	0	0	0	0
Heat pumps	Building	0	1214.14	0	0	0	331.452	0	0	139.093	80.48	114.127	57.6904	0	0	0	0	0		80.7147	0	0	0	764.56	0		7736.61											312.4	311.6	1661.4	2244.2	424.76	4954.36
	Infrastructure	0	139.594	0	0	0	0	0	150.661	8.53811	0	0	0	5.21136	0	0	0	0.702398		0	0	0	0	80.8725	0		385.579	10493.4										0	0	0	0	0
	Electricity production	0	25.4105	0.00422314	0	11.7525	0	0.15737	5.19545	34.042	0	11.6375	0	0.438562	0.0636093	1.48371	0	1.3371		0	1656.17	0	55.6006	567.839	0.0431554		2371.17											0	0	0	0	0
Hybrid heat pumps	Building	0	1214.14	0.010125	0.046163	0	331.452	0	0	170.929	80.48	124.607	57.6904	0	0	0	0	16.064		80.7147	0	0	0	901.879	0.019312		7932.39											312.4	311.6	1661.4	2244.2	424.76	4954.36
	Infrastructure	0	51.5088	0	0	0	0	0	150.661	3.19876	0	0	0	5.21136	0	0	0	0		0	0	0	0	68.8436	0		279.424	10583										0	0	0	0	0
	Electricity production	0	25.4105	0.00422314	0	11.7525	0	0.15737	5.19545	34.042	0	11.6375	0	0.438562	0.0636093	1.48371	0	1.3371		0	1656.17	0	55.6006	567.839	0.0431554		2371.17											0	0	0	0	0
		Materials	CO2 impact
HT heating networks	Building	1030	2632
	Infrastructure	585.136	448.299
	Heat production	1169.11	964.792
	Total	2784.24	4045.09
LT heating networks	Building	4886.38	4429.69		55.9968	234.243
	Infrastructure	585.136	448.299		585.136	448.299
	Heat production	1023.46	3321.13		1169.11	964.792
	Total	6494.97	8199.12
Heat pumps	Building	5564.58	7736.61
	Infrastructure	3787.42	385.579
	Electricity production	419.402	2371.17
	Total	9771.4	10493.4
Hybrid heat pumps	Building	5611.51	7932.39
	Infrastructure	3777.31	279.424
	Electricity production	419.402	2371.17
	Total	9808.22	10583
		Materials	CO2 impact
HT heating networks	Building	3912.38	2031.93
	Infrastructure	585.136	448.299
	Heat production	1169.11	964.792				Building	Infrastructure	Heat production	Total
	Total	5666.62	3445.02		HT heating networks	Materials	3912.38	585.136	1169.11	5666.62
LT heating networks	Building	3912.38	2031.93			Material impact	2031.93	448.299	964.792	3445.02
	Infrastructure	585.136	448.299		LT heating networks	Materials	3912.38	585.136	1023.46	5520.97
	Heat production	1023.46	3321.13			Material impact	2031.93	448.299	3321.13	5801.36
	Total	5520.97	5801.36		Heat pumps	Materials	4061.58	3787.42	419.402	8268.4
Heat pumps	Building	4061.58	2782.25			Material impact	2782.25	385.579	2371.17	5539.01
	Infrastructure	3787.42	385.579		Hybrid heat pumps	Materials	4108.51	3777.31	419.402	8305.22
	Electricity production	419.402	2371.17			Material impact	2978.03	279.424	2371.17	5628.63
	Total	8268.4	5539.01
Hybrid heat pumps	Building	4108.51	2978.03
	Infrastructure	3777.31	279.424
	Electricity production	419.402	2371.17
	Total	8305.22	5628.63
							Building	Infrastructure	Heat and electricity production	Total
					HT heating network
						Material inflow	1030	585.136	1169.11	2784.24
						Material impact	2632	448.299	964.792	4045.09
					LT heating network
						Material inflow	4886.38	585.136	1023.46	6494.97
						Material impact	4429.69	448.299	3321.13	8199.12
					Heat pumps
						Material inflow	5564.58	3787.42	419.402	9771.4
						Material impact	7736.61	3787.42	419.402	11943.4
					Hybrid heat pumps
						Material inflow	5611.51	3777.31	419.402	9808.22
						Material impact	7932.39	279.424	2371.17	10583

## Sheet: Figure adjusted
		Sand	Limestone	Concrete	Cement	Steel	Aluminium	Ceramic brick	HDPE	Copper	Glass fiber	Galvanized steel	Silicon	Insulation materials	Other														Other
HT heating networks	Building	0	0	0	0	0	0.7	0	0	21.6	0	22.7	0	974	10.9968												1030		10.9968
	Infrastructure	293.417	9.35	24	19.0181	69.082	0	123.062	17.7682	0	0	0	0		29.4386												585.136		29.4386
	Heat production	0	0	999.5	0	167.75	1.275	0	0	0.25	0	0	0		0.33645												1169.11		0.33645
LT heating networks	Building	3069	0	0	594	0	83.86	0	66.66	21.6	43.56	22.7	0	974	10.9968												4886.38		10.9968
	Infrastructure	293.417	9.35	24	19.0181	69.082	0	123.062	17.7682	0	0	0	0		29.4386												585.136		29.4386
	Heat production	0	0	22.1354	384.635	615.573	0.416667	0	0	0.416667	0.0585938	0	0		0.221354												1023.46		0.221354
Heat pumps	Building	3069	0	0	594	152	83.16	0	67.16	36.7	43.56	16	0	1503	0												5564.58		0
	Infrastructure	0	2217.6	1541.65	0	16.078	9.5612	0	0	2.2528	0	0	0		0.27984												3787.42		0.27984
	Electricity production	0	186.622	53.1627	0	112.89	1.74045	0.841549	0	8.98207	4.4418	0	31.0726		19.6485												419.402		19.6485
Hybrid heat pumps	Building	3069	0	0	594	179.3	83.16	0	67.16	45.1	47.56	16	0	1503	7.2268												5611.51		7.2268
	Infrastructure	0	2217.6	1541.65	0	13.6866	3.528	0	0	0.844	0	0	0		0												3777.31		0
	Electricity production	0	186.622	53.1627	0	112.89	1.74045	0.841549	0	8.98207	4.4418	0	31.0726		19.6485												419.402		19.6485
		9793.83	4827.14	4259.26	2204.67	1508.33	269.142	247.808	236.516	146.728	143.622	77.4	62.1452		128.232
	CO2 impact
		Steel	Aluminium	Silicon	Cement	Copper	Concrete	Galvanized steel	Glass fiber	Sand	HDPE	Stainless steel	Cast iron	Insulation materials	Other														Other
HT heating networks	Building	0	10.22	0	0	81.864	0	114.181	0	0	0	13.581	0	2397.76	14.3972												2632		14.3972
	Infrastructure	347.482	0	0	10.6121	0	2.34545	0	0	7.71686	15.2629	1.89883	27.7182		35.2624												448.299		35.2624
	Heat production	843.783	18.615	0	0	0.9475	97.6784	0	0	0	0	0	0		3.76824												964.792		3.76824
LT heating networks	Building	0	1224.36	0	331.452	81.864	0	114.181	114.127	80.7147	57.2609	13.581	0	2397.76	14.3972												4429.69		14.3972
	Infrastructure	347.482	0	0	10.6121	0	2.34545	0	0	7.71686	15.2629	1.89883	27.7182		35.2624												448.299		35.2624
	Heat production	3096.33	6.08333	0	214.627	1.57917	2.16323	0	0.153516	0	0	0	0		0.190143												3321.13		0.190143
Heat pumps	Building	764.56	1214.14	0	331.452	139.093	0	80.48	114.127	80.7147	57.6904	0	0	4954.36	0												7736.61		0
	Infrastructure	80.8725	139.594	0	0	8.53811	150.661	0	0	0	0	0	0		5.91376												385.579		5.91376
	Electricity production	567.839	25.4105	1656.17	0	34.042	5.19545	0	11.6375	0	0	55.6006	11.7525		3.52773												2371.17		3.52773
Hybrid heat pumps	Building	901.879	1214.14	0	331.452	170.929	0	80.48	124.607	80.7147	57.6904	0	0	4954.36	16.1396												7932.39		16.1396
	Infrastructure	68.8436	51.5088	0	0	3.19876	150.661	0	0	0	0	0	0		5.21136												279.424		5.21136
	Electricity production	567.839	25.4105	1656.17	0	34.042	5.19545	0	11.6375	0	0	55.6006	11.7525		3.52773												2371.17		3.52773
		7586.91	3929.47	3312.34	1230.21	556.098	416.246	389.322	376.29	257.578	203.168	142.161	78.9415		137.598

## Sheet: HT heating network
			Length (m)	Total capacity (MW)	Amount (n)	Source	Lifetime (years)	Source	kg	ABS (plastic)	Aluminium	Brass	Bronze	Cast iron	Cement	Ceramic brick	Concrete	Copper	Galvanized steel	Glass fiber	HDPE (plastic)	Limestone	Nickel	PE (plastic)	Polyurethane (foam)	PVC (plastic)	Rubber adhesive	Sand	Silicon	Silver	Stainless steel	Steel	Synthetic rubber		Manganese	Chromium	Molybdenum	Tungsten	Niobium	Vanadium	Titanium	Cobalt	Tantalum
Technology		Unit
Neighborhood system	Trench works	kg/m	100			(Oliver-Solà, Gabarrell, and Rieradevall 2009)	50	(Oliver-Solà, Gabarrell, and Rieradevall 2009)							38.4		57.6				2.35				2.06			361
		Total								0	0	0	0	0	3840	0	5760	0	0	0	235	0		0	206	0	0	36100			0	0	0
Main grid	District heating pipes	kg/m	200			(Oliver-Solà, Gabarrell, and Rieradevall 2009)	50	(Oliver-Solà, Gabarrell, and Rieradevall 2009)																								11.7
		Total								0	0	0	0	0	0	0	0	0	0	0	0	0		0	0	0	0	0			0	2340	0
Components of main grid	Surface box	kg/unit			16.5	(Oliver-Solà, Gabarrell, and Rieradevall 2009)	45	(Oliver-Solà, Gabarrell, and Rieradevall 2009)						165	43.9	1790						136						2080
		Total								0	0	0	0	2722.5	724.35	29535	0	0	0	0	0	2244		0	0	0	0	34320			0	0	0
	Tap	kg/unit			33	(Oliver-Solà, Gabarrell, and Rieradevall 2009)	45	(Oliver-Solà, Gabarrell, and Rieradevall 2009)					0.67																				0.0068
		Total								0	0	0	22.11	0	0	0	0	0	0	0	0	0		0	0	0	0	0			0	0	0.2244
	Services pipes	kg/m	3912			(Oliver-Solà, Gabarrell, and Rieradevall 2009)	50	(Oliver-Solà, Gabarrell, and Rieradevall 2009)													1.03				0.82							3.64
		Total								0	0	0	0	0	0	0	0	0	0	0	4029.36	0		0	3207.84	0	0	0			0	14239.7	0
	Pump	kg/unit			6	(Oliver-Solà, Gabarrell, and Rieradevall 2009)	45	(Oliver-Solà, Gabarrell, and Rieradevall 2009)						136																	15.1
		Total								0	0	0	0	816	0	0	0	0	0	0	0	0		0	0	0	0	0			90.6	0	0
	Floor heating	1 unit			0	Greening & Azapagic (2012)	30	Greening & Azapagic (2012)			126				900					66	101							4650																	Greening & Azapagic (2012)
		Total								0	0	0	0	0	0	0	0	0	0	0	0	0	0	0	0	0	0	0	0	0	0	0	0
		Sum								0	0	0	22.11	3538.5	4564.35	29535	5760	0	0	0	4264.36	2244	0	0	3413.84	0	0	70420			90.6	16579.7	0.2244
Building system	Components in the building	kg/unit			240	(Oliver-Solà, Gabarrell, and Rieradevall 2009)	25	(Oliver-Solà, Gabarrell, and Rieradevall 2009)		0.2	0.7	0.3														0.1
		Total								48	168	72	0	0	0	0	0	0	0	0	0	0		0	0	24	0	0			0	0	0
		Sum								48	168	72	0	0	0	0	0	0	0	0	0	0	0	0	0	24	0	0			0	0	0
Dwelling system	Heat exchangers	kg/unit			240	(Oliver-Solà, Gabarrell, and Rieradevall 2009)	25	(Oliver-Solà, Gabarrell, and Rieradevall 2009)										21.6	22.7						2.7	4.32					2.7
		Total								0	0	0	0	0	0	0	0	5184	5448	0	0	0		0	648	1036.8	0	0			648	0	0
	Tap	kg/unit			240	(Oliver-Solà, Gabarrell, and Rieradevall 2009)	15	(Oliver-Solà, Gabarrell, and Rieradevall 2009)					0.67																				0.0068
		Total								0	0	0	160.8	0	0	0	0	0	0	0	0	0		0	0	0	0	0			0	0	1.632
		Sum								0	0	0	160.8	0	0	0	0	5184	5448	0	0	0		0	648	1036.8	0	0			648	0	1.632
Biomass and waste CHP plant		kg/kW		5	1	EcoInvent, 2011 & Sullivan et al., 2011 (Bulk materials), Moss et al, 2013 (critical metals, JRC)	20	EcoInvent, 2011 & Sullivan et al., 2011 (Bulk materials), Moss et al, 2013 (critical metals, JRC)			0.255						199.9	0.05					0.06729									33.55			0.00713	0.1375	0.015	0.01875	0.00178	0.0025	0.00142	0.01396	0.00051
		kg/connection								0	1.275	0	0	0	0	0	999.5	0.25	0	0	0	0	0.33645	0	0	0	0	0			0	167.75	0		0.03565	0.6875	0.075	0.09375	0.0089	0.0125	0.0071	0.0698	0.00255
		Sum								0	1.275	0	0	0	0	0	999.5	0.25	0	0	0	0	0.33645	0	0	0	0	0			0	167.75	0		0.03565	0.6875	0.075	0.09375	0.0089	0.0125	0.0071	0.0698	0.00255
					240 dwellings

## Sheet: LT heating network
			Length (m)	Total capacity (MW)	Amount (n)	Source	Lifetime (years)	Source	kg	ABS (plastic)	Aluminium	Brass	Bronze	Cast iron	Cement	Ceramic brick	Concrete	Copper	Galvanized steel	Glass fiber	HDPE (plastic)	Limestone	Nickel	PE (plastic)	Polyurethane (foam)	PVC (plastic)	Rubber adhesive	Sand	Silicon	Silver	Stainless steel	Steel	Synthetic rubber
Technology		Unit
Neighborhood system	Trench works	kg/m	100			(Oliver-Solà, Gabarrell, and Rieradevall 2009)	50	(Oliver-Solà, Gabarrell, and Rieradevall 2009)							38.4		57.6				2.35				2.06			361
		Total								0	0	0	0	0	3840	0	5760	0	0	0	235	0		0	206	0	0	36100			0	0	0
Main grid	District heating pipes	kg/m	200			(Oliver-Solà, Gabarrell, and Rieradevall 2009)	50	(Oliver-Solà, Gabarrell, and Rieradevall 2009)																								11.7
		Total								0	0	0	0	0	0	0	0	0	0	0	0	0		0	0	0	0	0			0	2340	0
Components of main grid	Surface box	kg/unit			16.5	(Oliver-Solà, Gabarrell, and Rieradevall 2009)	45	(Oliver-Solà, Gabarrell, and Rieradevall 2009)						165	43.9	1790						136						2080
		Total								0	0	0	0	2722.5	724.35	29535	0	0	0	0	0	2244		0	0	0	0	34320			0	0	0
	Tap	kg/unit			33	(Oliver-Solà, Gabarrell, and Rieradevall 2009)	45	(Oliver-Solà, Gabarrell, and Rieradevall 2009)					0.67																				0.0068
		Total								0	0	0	22.11	0	0	0	0	0	0	0	0	0		0	0	0	0	0			0	0	0.2244
	Services pipes	kg/m	3912			(Oliver-Solà, Gabarrell, and Rieradevall 2009)	50														1.03				0.82							3.64
		Total								0	0	0	0	0	0	0	0	0	0	0	4029.36	0		0	3207.84	0	0	0			0	14239.7	0
	Pump	kg/unit			6	(Oliver-Solà, Gabarrell, and Rieradevall 2009)	45	(Oliver-Solà, Gabarrell, and Rieradevall 2009)						136																	15.1
		Total								0	0	0	0	816	0	0	0	0	0	0	0	0		0	0	0	0	0			90.6	0	0
	Floor heating	1 unit			0.66	Greening & Azapagic (2012)	30	Greening & Azapagic (2012)			126				900					66	101							4650																	Greening & Azapagic (2012)
		Total								0	83.16	0	0	0	594	0	0	0	0	43.56	66.66	0	0	0	0	0	0	3069	0	0	0	0	0
		Sum								0	0	0	22.11	3538.5	4564.35	29535	5760	0	0	0	4264.36	2244	0	0	3413.84	0	0	70420	0	0	90.6	16579.7	0.2244
Building system	Components in the building (flow limiting, heat meter)	kg/m			240	(Oliver-Solà, Gabarrell, and Rieradevall 2009)	25	(Oliver-Solà, Gabarrell, and Rieradevall 2009)		0.2	0.7	0.3														0.1
		Total								48	168	72	0	0	0	0	0	0	0	0	0	0		0	0	24	0	0			0	0	0
		Sum								48	168	72	0	0	0	0	0	0	0	0	0	0		0	0	24	0	0			0	0	0
Dwelling system	Heat exchangers	kg/unit			240	(Oliver-Solà, Gabarrell, and Rieradevall 2009)	25	(Oliver-Solà, Gabarrell, and Rieradevall 2009)										21.6	22.7						2.7	4.32					2.7
		Total								0	0	0	0	0	0	0	0	5184	5448	0	0	0		0	648	1036.8	0	0			648	0	0
	Tap	kg/unit			240	(Oliver-Solà, Gabarrell, and Rieradevall 2009)	15	(Oliver-Solà, Gabarrell, and Rieradevall 2009)					0.67																				0.0068
		Total								0	0	0	160.8	0	0	0	0	0	0	0	0	0		0	0	0	0	0			0	0	1.632
		Sum								0	0	0	160.8	0	0	0	0	5184	5448	0	0	0		0	648	1036.8	0	0			648	0	1.632
Geothermal power plant construction (5.5 MWel)		kg/unit			1	EcoInvent, 2016	30	Basosi et al, 2020																								223000
		Total
Deep well, drilled, for geothermal power (2*3 wells of 5000m plus 2000m exploration well)		kg/m	14000			EcoInvent, 2016	30	Basosi et al, 2020							211																	309.5
		Total								0	0	0	0	0	2954000	0	0	0	0	0	0	0	0	0	0	0	0	0			0	4333000	0
Heat and power co-generation unit (1MWel, 6.4 MWth)		kg/dwelling	7680		5	EcoInvent, 2016 + https://www.ieabioenergy.com/wp-content/uploads/2013/10/18_AR1999Task20colour.pdf	30	Basosi et al, 2020			640						34000	640		90				340								78920
		Total								0	3200	0	0	0	0	0	170000	3200	0	450	0	0		1700	0	0	0	0			0	394600	0
		Sum								0	3200	0	0	0	2954000	0	170000	3200	0	450	0	0	0	1700	0	0	0	0			0	4727600	0
					240 dwellings
			32
			mwth	0.5	120	dwellings
			mwth	6.4	1536	https://www.ieabioenergy.com/wp-content/uploads/2013/10/18_AR1999Task20colour.pdf
			mwth	32	7680
				4.16667
						https://set.is/wp-content/uploads/2016/10/SET-District-heating-pipes-b%C3%A6kl.pdf

## Sheet: Heat pumps
			Length (km)	Total capacity (MW)	Amount (n)	Source	Lifetime (years)	Source	kg	ABS (plastic)	Aluminium	Brass	Bronze	Cast iron	Cement	Ceramic brick	Concrete	Copper	Elastomere (plastic)	Glass fiber	HDPE (plastic)	Limestone	Nickel	PE (plastic)	Polyurethane (foam)	PVC (plastic)	Rubber adhesive	Sand	Silicon	Silver	Stainless steel	Steel	Synthetic rubber		Manganese	Chromium	Molybdenum	Tungsten	Niobium	Vanadium	Titanium	Cobalt	Tantalum	Lead	Neodynium	Source
Technology		Unit
Building system	Air to water heat pump (10 Kw), evaporator and condenser, housing and compressor, wiring, piping and expansion valve, pipwork insulation, wiring insulation.	1 unit			1	Greening & Azapagic (2012)	20	Greening & Azapagic (2012)										36.7	16		0.5											152														Greening & Azapagic (2012)
		Total								0	0	0	0	0	0	0	0	36.7	16	0	0.5	0		0		0	0	0		0	0	152	0
	Floor heating	1 unit			0.66	Greening & Azapagic (2012)	30	Greening & Azapagic (2012)			126				900					66	101							4650																		Greening & Azapagic (2012)
		Total								0	83.16	0	0	0	594	0	0	0	0	43.56	66.66	0	0	0	0	0	0	3069		0	0	0	0
		Sum								0	83.16	0	0	0	594	0	0	36.7	16	43.56	67.16	0		0		0	0	3069		0	0	152	0
Elektricity grid	LV-cabels	kg/km			0.00044		40-70	Jorge et al., 2011; Enexis, Piet Soepboer, personal communication			730							420								636						26														Enexis, personal communication	1812
		Total									0.3212	0	0	0	0	0	0	0.1848	0	0	0	0	0	0	0	0.27984	0	0		0	0	0.01144	0														0.79728
GIS substation 275/400 kV (1MVA)	Circuit breaker	1 unit			0.0011		35	Jorge et al., 2011			8400							1800														3500
		kg/connection								0	9.24	0	0	0	0	0	0	1.98	0	0	0	0	0	0	0	0	0	0		0	0	3.85	0
	Substation bay	1 unit			0.0011		35	Jorge et al., 2011									38300																													Harrison et al., 2011	38300
		kg/connection				Enexis open data (2019)				0	0	0	0	0	0	0	42.13	0	0	0	0	0	0	0	0	0	0	0		0	0	0	0														42.13
	Basic civil engineering	1 unit			0.0011		35	Jorge et al., 2011									67200					2016000										10800														Harrison et al., 2011
		kg/connection								0	0	0	0	0	0	0	73.92	0	0	0	0	2217.6	0	0	0	0	0	0		0	0	11.88	0														2303.4
	Transformer	1 unit			0.0011		35	Jorge et al., 2011									1296000	80														306														Harrison et al., 2011
		kg/connection								0	0	0	0	0	0	0	1425.6	0.088	0	0	0	0	0	0	0	0	0	0		0	0	0.3366	0														1426.02
																																														Harrison et al., 2011
		Sum								0	9.5612	0	0	0	0	0	1541.65	2.2528	0	0	0	2217.6	0	0	0	0.27984	0	0		0	0	16.078	0														3787.42
Elektricity production	PV 3kWp, single-Si laminated	kg/m2		0.003	22.1		25	Ecoinvent, 2006				0.00745						0.113					0.000163						3.7			1.48														Ecoinvent, 2008	5.30061
		kg/connection								0	0	0.164645	0	0	0	0	0	2.4973	0	0	0	0	0.0036023	0	0	0	0	0	81.77	0	0	32.708	0														117.144
	Inverter	kg			1						2.8							11.02														19.6														Ecoinvent, 2008	33.42
		kg/connection								0	2.8	0	0	0	0	0	0	11.02	0	0	0	0	0	0	0	0	0	0	0	0	0	19.6	0														33.42
		Sum								0	2.8	0.164645	0	0	0	0	0	13.5173	0	0	0	0	0.0036023	0	0	0	0	0	81.77	0	0	52.308	0														150.564
Wind turbines	Vestas onshore V112-3.45 MW 100MW wind park	Kg		100	90000		25	Vestas, 2017			299000			2033000		752000	40457000	148000		882000											1300000	10392000													5000
		Kg/connection								0	3.32222	0	0	22.5889	0	8.35556	449.522	1.64444	0	9.8	0	0	0	0	0	0	0	0	0	0	14.4444	115.467	0	0	0	0	0	0	0	0	0	0	0	0	0.0555556	Vestas, 2017	625.144
	Sway company offshore floating 5MW	Kg		5	4500		20	Weinzettel et al, 2009			2250			69100		54		58500		52100		3230000		14500		9220					145000	1410000	263												0
		Kg/connection								0	0.5	0	0	15.3556	0	0.012	0	13	0	11.5778	0	717.778	0	3.22222	0	2.04889	0	0	0	0	32.2222	313.333	0.0584444	0	0	0	0	0	0	0	0	0	0	0	0	Weinzettel et al, 2009	1109.11
		Sum
Gas fired power plant, 400MW electrical		kg		400	380000		30	Spath & Mann, 2011			313100					4200	12000000	440000		660000			6300	1300000							1800000											720		976		Ecoinvent, 2002	16523600
		kg/connection								0	0.823947	0	0	0	0	0.0110526	31.5789	1.15789	0	1.73684	0	0	0.0165789	3.42105	0	0	0	0		0	4.73684	0	0	0	0	0	0	0	0	0	0	0.00189474	0	0.00256842			43.4832
		Sum								0	1.74045	0.0625651	0	6.25133	0	0.841549	53.1627	8.98207	0	4.4418	0	186.622	0.0056794	1.72725	0	0.532711	0	0	31.0726	0	11.0538	112.89	0.0151956	0	0	0	0	0	0	0	0	0.000492632	0	0.000667789	0.00555556		419.404
				Energy mix (PBL, 2019):
			Gas	0.26		0.32
			Wind onshore	0.1		0.12
			Wind offshore	0.26		0.36
			Solar	0.38		0.2
				1
				Verhouding elektra productie

## Sheet: Hybrid HP
			Length (km)	Total capacity (MW)	Amount (n)	Source	Lifetime (years)	Source	kg	ABS (plastic)	Aluminium	Brass	Bronze	Cast iron	Cement	Ceramic brick	Concrete	Copper	Elastomere (plastic)	Glass fiber	HDPE (plastic)	Limestone	Nickel	PE (plastic)	Polyurethane (foam)	PVC (plastic)	Rubber adhesive	Sand	Silicon	Silver	Stainless steel	Steel	Synthetic rubber		Manganese	Chromium	Molybdenum	Tungsten	Niobium	Vanadium	Titanium	Cobalt	Tantalum	Lead	Neodynium	Source
Technology		Unit
Building system	Air to water heat pump (10 Kw), evaporator and condenser, housing and compressor, wiring, piping and expansion valve, pipwork insulation, wiring insulation.	1 unit			1	Greening & Azapagic (2012)	20	Greening & Azapagic (2012)										36.7	16		0.5											152														Greening & Azapagic (2012)
		Total								0	0	0	0	0	0	0	0	36.7	16	0	0.5	0		0		0	0	0		0	0	152	0
	Floor heating	1 unit			0.66	Greening & Azapagic (2012)	30	Greening & Azapagic (2012)			126				900					66	101							4650																		Greening & Azapagic (2012)
		Total								0	83.16	0	0	0	594	0	0	0	0	43.56	66.66	0	0	0	0	0	0	3069		0	0	0	0
	Boiler + tap + manometer	1 unit			1	(Oliver-Solà, Gabarrell, and Rieradevall 2009)	20	(Oliver-Solà, Gabarrell, and Rieradevall 2009)				0.15	0.67					8.4		4						6.4						27.3	0.0068													Greening & Azapagic (2012)
		Total								0	0	0.15	0.67	0	0	0	0	8.4	0	4	0	0	0	0		6.4	0	0		0	0	27.3	0.0068
		Sum								0	83.16	0.15	0.67	0	594	0	0	45.1	16	47.56	67.16	0	0	0		6.4	0	3069		0	0	179.3	0.0068
Elektricity grid	LV-cabels	kg/km			0.00042		40-70	Jorge et al., 2011; Enexis, Piet Soepboer, personal communication			730							420								636						26														Enexis, personal communication	1812
		Total				Netbeheer Nederland, n.d.					0	0	0	0	0	0	0	0	0	0	0	0	0	0	0	0	0	0		0	0	0	0														0
GIS substation 275/400 kV (1MVA)	Circuit breaker	1 unit			0.0011		35	Jorge et al., 2011			8400							1800														3500
		kg/connection								0	3.528	0	0	0	0	0	0	0.756	0	0	0	0	0	0	0	0	0	0		0	0	1.47	0
	Substation bay	1 unit			0.0011		35	Jorge et al., 2011									38300																													Harrison et al., 2011	38300
		kg/connection				Enexis open data (2019), Netbeheer Nederland, n.d				0	0	0	0	0	0	0	42.13	0	0	0	0	0	0	0	0	0	0	0		0	0	0	0														42.13
	Basic civil engineering	1 unit			0.0011		35	Jorge et al., 2011									67200					2016000										10800														Harrison et al., 2011
		kg/connection				ArcGIS, 2019				0	0	0	0	0	0	0	73.92	0	0	0	0	2217.6	0	0	0	0	0	0		0	0	11.88	0														2303.4
	Transformer	1 unit			0.0011		35	Jorge et al., 2011									1296000	80														306														Harrison et al., 2011
		kg/connection								0	0	0	0	0	0	0	1425.6	0.088	0	0	0	0	0	0	0	0	0	0		0	0	0.3366	0														1426.02
																																														Harrison et al., 2011
		Sum								0	3.528	0	0	0	0	0	1541.65	0.844	0	0	0	2217.6	0	0	0	0	0	0		0	0	13.6866	0														3777.31
Elektricity production	PV 3kWp, single-Si laminated	kg/m2		0.003	22.1		25	Ecoinvent, 2006				0.00745						0.113					0.000163						3.7			1.48														Ecoinvent, 2008	5.30061
		kg/connection								0	0	0.164645	0	0	0	0	0	2.4973	0	0	0	0	0.0036023	0	0	0	0	0	81.77	0	0	32.708	0	0	0	0	0	0	0	0	0	0	0	0			117.144
	Inverter	kg			1						2.8							11.02														19.6														Ecoinvent, 2008	33.42
		kg/connection								0	2.8	0	0	0	0	0	0	11.02	0	0	0	0	0	0	0	0	0	0	0	0	0	19.6	0	0	0	0	0	0	0	0	0	0	0	0			33.42
		Sum								0	2.8	0.164645	0	0	0	0	0	13.5173	0	0	0	0	0.0036023	0	0	0	0	0	81.77	0	0	52.308	0	0	0	0	0	0	0	0	0	0	0	0			150.564
Wind turbines	Vestas onshore V112-3.45 MW 100MW wind park	Kg		100	90000		25	Vestas, 2017			299000			2033000		752000	40457000	148000		882000											1300000	10392000													5000
		Kg/connection								0	3.32222	0	0	22.5889	0	8.35556	449.522	1.64444	0	9.8	0	0	0	0	0	0	0	0	0	0	14.4444	115.467	0	0	0	0	0	0	0	0	0	0	0	0	0.0555556	Vestas, 2017	625.144
	Sway company offshore floating 5MW	Kg		5	4500		20	Weinzettel et al, 2009			2250			69100		54		58500		52100		3230000		14500		9220					145000	1410000	263
		Kg/connection								0	0.5	0	0	15.3556	0	0.012	0	13	0	11.5778	0	717.778	0	3.22222	0	2.04889	0	0	0	0	32.2222	313.333	0.0584444	0	0	0	0	0	0	0	0	0	0	0		Weinzettel et al, 2009	1109.11
		Sum
Gas fired power plant, 400MW electrical		kg		400	380000		30	Spath & Mann, 2011			313100					4200	12000000	440000		660000			6300	1300000							1800000											720		976		Ecoinvent, 2002	16523600
		kg/connection								0	0.823947	0	0	0	0	0.0110526	31.5789	1.15789	0	1.73684	0	0	0.0165789	3.42105	0	0	0	0	0	0	4.73684	0	0	0	0	0	0	0	0	0	0	0.00189474	0	0.00256842			43.4832
		Sum								0	1.74045	0.0625651	0	6.25133	0	0.841549	53.1627	8.98207	0	4.4418	0	186.622	0.0056794	1.72725	0	0.532711	0	0	31.0726	0	11.0538	112.89	0.0151956	0	0	0	0	0	0	0	0	0.000492632	0	0.000667789	0.00555556		419.404
				Energy mix (PBL, 2019):
			Gas	0.26		0.32
			Wind onshore	0.1		0.12
			Wind offshore	0.26		0.36
			Solar	0.38		0.2
				1
				Verhouding elektra productie

## Sheet: Cables
	km
		Enexis		kg	kg/km
	9833	MV	Al	9681925	984.636
			Cu	3803610	386.821
			PE	3229684	328.454
			PVC	3098348	315.097
			XLPE	4914107	499.757
			Rubber	69230	7.04058		2521.8
	57197	LV	Al	41745405	729.853
			Cu	24002398	419.644
			Steel	1536663	26.8661
			PVC	52526520	918.344
			XLPE	443178	7.74827
			Rubber	11478612	200.686
							2303.14

## Sheet: Wind turbines
			Length (km)	Total capacity (MW)	Amount (n)	Source	Lifetime (years)	Source	kg	ABS (plastic)	Aluminium	Brass	Bronze	Cast iron	Cement	Ceramic brick	Concrete	Copper	Elastomere (plastic)	Glass fiber	HDPE (plastic)	Limestone	Nickel	PE (plastic)	Priming	Polyurethane (foam)	PVC (plastic)	Rubber adhesive	Sand	Silicon	Silver	Stainless steel	Steel	Synthetic rubber		Manganese	Chromium	Molybdenum	Tungsten	Niobium	Vanadium	Titanium	Cobalt	Tantalum	Lead	Source
Wind turbines	Onshore, 4.5 MW	kg		4.5	4987.5		20	Bonau & Olsen, 2016			973			100000			6180000	88600		45800				2540								12800	835000	613												Ecoinvent, 2008	7266326
		kg/connection								0	0.195088	0	0	20.0501	0	0	1239.1	17.7644	0	9.18296	0	0	0	0.509273	0	0	0	0	0		0	2.56642	167.419	0.122907													1456.91
	Onshore, wind turbine network connection	kg		4.5	4987.5		20	Bonau & Olsen, 2016						313				36800														8080	13300													Ecoinvent, 2008	58493
		kg/connection								0	0	0	0	0.0627569	0	0	0	7.37845	0	0	0	0	0	0	0	0	0	0	0		0	1.62005	2.66667	0													11.7279
	Onshore total	kg		4.5			20	Bonau & Olsen, 2016		0	973	0	0	100313	0	0	6180000	125400	0	45800	0	0	0	2540	0	0	0	0	0		0	20880	848300	613													7324819
		Sum								0	0.195088	0	0	20.1129	0	0	1239.1	25.1429	0	9.18296	0	0	0	0.509273	0	0	0	0	0		0	4.18647	170.085	0.122907													1468.64
	Offshore, 2MW fixed parts	kg		2	2261	Fundering	20	Bonau & Olsen, 2016									1744000	7800				300000										122000	202000				7580									Ecoinvent, 2002	2375800
		kg/connection								0	0	0	0	0	0	0	771.34	3.4498	0	0	0	132.685	0	0	0	0	0	0	0		0	53.9584	89.341	0	0	0	3.3525	0	0	0	0	0	0	0	0		1050.77
	Offshore, 2MW moving parts	kg		2	2261		20	Bonau & Olsen, 2016			1690			26400				3180		41000				27								103200	15900													Ecoinvent, 2002	191397
		kg/connection								0	0.747457	0	0	11.6762	0	0	0	1.40646	0	18.1336	0	0	0	0.0119416	0	0	0	0	0		0	45.6435	7.03229	0													84.6515
	Offshore total	kg					20	Bonau & Olsen, 2016		0	1690	0	0	26400	0	0	1744000	10980	0	41000	0	300000	0	27	0	0	0	0	0		0	225200	217900	0													2567197
		Sum								0	0.747457	0	0	11.6762	0	0	771.34	4.85626	0	18.1336	0	132.685	0	0.0119416	0	0	0	0	0		0	99.6019	96.3733	0	0	0	3.3525	0	0	0	0	0	0	0	0		1135.43
	Vestas onshore V112-3.45 MW 100MW wind park			100	90000						299000			2033000		752000	40457000	148000		882000												1300000	10392000
										0	3.32222	0	0	22.5889	0	8.35556	449.522	1.64444	0	9.8	0	0	0	0	0	0	0	0	0	0	0	14.4444	115.467	0	0	0	0	0	0	0	0	0	0	0	0		625.144
	Sway company offshore floating 5MW			5	4500						2250			69100		54		58500		52100		3230000		14500			9220					145000	1410000	263
										0	0.5	0	0	15.3556	0	0.012	0	13	0	11.5778	0	717.778	0	3.22222	0	0	2.04889	0	0	0	0	32.2222	313.333	0.0584444	0	0	0	0	0	0	0	0	0	0	0		1109.11
											P	4.5			70																					Neodinium
																																				5000
												Generator			Tower
											Silver	22.5				22.5
											Iron	20.2275	74.0786	102.429		196.735
											Copper	0.8253	5.74583	18.4408		25.0119
											Steel				121.623	121.623
